# Supplementary material for: 3,3-Dichloro-1-(chloro­meth­yl)indolin-2-one
Source: Acta Crystallogr Sect E Struct Rep Online. 2010 Oct 20;66(Pt 11):o2858. doi: 10.1107/S1600536810040717 (PMC3009249; doi:10.1107/S1600536810040717)
Supplement: Supplementary file 2 [file e-66-o2858-Isup2.hkl]

# 
# h,k,l, Fc-squared, Fo-squared, sigma(Fo-squared) and status flag 
# 
data_I
_shelx_title ' 1 in P2(1)/c' 
_shelx_refln_list_code          4 
_shelx_F_calc_maximum      146.41 
_exptl_crystal_F_000       504.00 
_reflns_d_resolution_high  0.7590 
 
loop_ 
 _symmetry_equiv_pos_as_xyz 
 'x, y, z' 
 '-x, y+1/2, -z+1/2' 
 '-x, -y, -z' 
 'x, -y-1/2, z-1/2' 
 
_cell_length_a     8.6102 
_cell_length_b    14.5573 
_cell_length_c     8.2461 
_cell_angle_alpha  90.000 
_cell_angle_beta   93.381 
_cell_angle_gamma  90.000 
 
_shelx_F_squared_multiplier     1.000 
 
loop_ 
 _refln_index_h 
 _refln_index_k 
 _refln_index_l 
 _refln_F_squared_calc 
 _refln_F_squared_meas 
 _refln_F_squared_sigma 
 _refln_observed_status 
   1   0   0     1590.82     1563.92     25.92 o 
   2   0   0     8693.30     7902.70     83.32 o 
   3   0   0      464.19      450.27      5.53 o 
   4   0   0     1250.98     1223.01      8.31 o 
   5   0   0     2418.93     2409.62     15.73 o 
   6   0   0     2390.45     2336.66     17.10 o 
   7   0   0      308.67      300.79      4.18 o 
   8   0   0      510.15      482.71      6.01 o 
   9   0   0       39.90       37.63      1.40 o 
  10   0   0       13.36       15.30      1.13 o 
  11   0   0       29.73       28.55      2.46 o 
   1   1   0      948.27      964.01      8.16 o 
   2   1   0      602.85      608.73      4.40 o 
   3   1   0     2778.86     2773.26     16.57 o 
   4   1   0        0.06        0.08      0.17 o 
   5   1   0      516.55      496.72      3.03 o 
   6   1   0      226.66      221.74      1.94 o 
   7   1   0      354.03      347.97      3.25 o 
   8   1   0     1088.34     1107.51      7.85 o 
   9   1   0      114.24      112.47      1.62 o 
  10   1   0      113.39      107.66      1.67 o 
  11   1   0        5.02        3.08      0.76 o 
   0   2   0      761.31      837.06     16.92 o 
   1   2   0        7.07       10.37      0.31 o 
   2   2   0      205.11      240.38      1.75 o 
   3   2   0     2768.35     2867.98     15.66 o 
   4   2   0        9.06       17.91      0.42 o 
   5   2   0      373.94      353.90      2.50 o 
   6   2   0       11.57       10.13      0.48 o 
   7   2   0      247.99      250.72      2.65 o 
   8   2   0      168.61      161.49      2.19 o 
   9   2   0       15.32       13.22      0.70 o 
  10   2   0        6.92        5.78      0.63 o 
  11   2   0       40.96       47.13      1.51 o 
   1   3   0      127.70      123.61      1.44 o 
   2   3   0      543.28      562.90      3.85 o 
   3   3   0     1093.94     1120.98      6.02 o 
   4   3   0      717.47      794.61      4.06 o 
   5   3   0     1364.39     1430.13      8.39 o 
   6   3   0        1.96       -0.02      0.28 o 
   7   3   0       84.06       78.45      1.31 o 
   8   3   0      127.68      119.39      1.72 o 
   9   3   0       17.60       14.48      0.70 o 
  10   3   0       14.14       11.83      0.86 o 
  11   3   0        3.04        2.74      0.81 o 
   0   4   0    14287.31    12432.58    175.73 o 
   1   4   0      443.05      426.38      4.55 o 
   2   4   0     1313.41     1267.60      7.05 o 
   3   4   0        3.78       11.32      0.67 o 
   4   4   0        2.46        0.47      0.22 o 
   5   4   0     3546.73     3597.13     17.85 o 
   6   4   0       94.62       79.16      1.33 o 
   7   4   0      258.42      247.66      2.93 o 
   8   4   0      428.70      414.38      3.31 o 
   9   4   0       65.85       65.81      1.28 o 
  10   4   0        0.01        0.46      0.55 o 
  11   4   0       12.80       13.54      0.92 o 
   1   5   0     1591.74     1576.47     10.03 o 
   2   5   0      608.16      629.54      4.10 o 
   3   5   0      594.80      589.21      3.69 o 
   4   5   0       46.17       68.87      0.94 o 
   5   5   0       40.01       46.67      0.85 o 
   6   5   0      144.18      140.41      1.98 o 
   7   5   0       45.13       38.54      0.98 o 
   8   5   0       24.15       19.87      0.76 o 
   9   5   0       25.61       25.84      0.88 o 
  10   5   0        0.19        0.42      0.53 o 
   0   6   0    18532.29    16526.93    130.74 o 
   1   6   0        0.92        0.44      0.35 o 
   2   6   0      396.51      410.86      2.72 o 
   3   6   0      764.15      822.57      4.94 o 
   4   6   0       51.79       63.14      0.93 o 
   5   6   0      327.90      311.49      2.54 o 
   6   6   0      206.64      200.93      2.10 o 
   7   6   0       25.57       25.67      0.90 o 
   8   6   0      144.77      145.71      1.82 o 
   9   6   0       53.04       46.29      1.15 o 
  10   6   0        2.71        2.87      0.62 o 
   1   7   0      228.34      176.08      1.48 o 
   2   7   0       24.35       24.13      0.46 o 
   3   7   0      193.63      170.38      1.59 o 
   4   7   0        3.09        4.01      0.39 o 
   5   7   0       86.47       91.27      1.27 o 
   6   7   0      279.38      284.10      2.90 o 
   7   7   0       43.19       48.68      1.19 o 
   8   7   0      148.70      147.82      1.98 o 
   9   7   0       78.87       82.23      1.59 o 
  10   7   0        9.04        5.90      0.82 o 
   0   8   0       87.03       78.13      1.52 o 
   1   8   0       55.66       51.65      0.77 o 
   2   8   0      241.98      284.44      2.05 o 
   3   8   0      746.45      798.86      4.65 o 
   4   8   0        1.11        0.22      0.28 o 
   5   8   0      235.50      225.44      2.16 o 
   6   8   0       22.62       23.25      0.90 o 
   7   8   0       20.64       16.53      0.75 o 
   8   8   0       15.30       13.96      0.73 o 
   9   8   0        1.94        1.65      0.57 o 
  10   8   0        5.98        5.16      0.88 o 
   1   9   0      210.12      215.39      2.06 o 
   2   9   0      127.14      134.95      1.37 o 
   3   9   0      142.47      128.42      1.45 o 
   4   9   0      419.97      393.90      3.66 o 
   5   9   0      765.84      727.53      7.27 o 
   6   9   0       76.34       80.20      1.45 o 
   7   9   0       12.63        8.60      0.62 o 
   8   9   0        4.55        3.39      0.62 o 
   9   9   0        1.06       -0.36      0.53 o 
  10   9   0        7.96        8.11      1.98 o 
   0  10   0     1285.17     1264.11     11.34 o 
   1  10   0      266.48      283.36      2.57 o 
   2  10   0      240.39      246.63      2.19 o 
   3  10   0       70.61       63.91      1.08 o 
   4  10   0       50.71       48.32      1.08 o 
   5  10   0     1165.83     1131.64      8.50 o 
   6  10   0        0.11       -0.48      0.48 o 
   7  10   0        2.07        1.08      0.58 o 
   8  10   0      139.68      130.97      2.33 o 
   9  10   0        0.58       -0.25      0.70 o 
   1  11   0     1051.05     1010.64      6.27 o 
   2  11   0      166.86      166.86      1.80 o 
   3  11   0      737.92      724.38      4.93 o 
   4  11   0       43.92       47.30      1.13 o 
   5  11   0      253.08      257.92      3.09 o 
   6  11   0      114.16      113.59      2.18 o 
   7  11   0      104.35      116.56      2.17 o 
   8  11   0       89.40       96.52      2.08 o 
   9  11   0       62.15       68.38      2.17 o 
   0  12   0       48.14       34.26      1.37 o 
   1  12   0      210.59      199.99      2.09 o 
   2  12   0       63.82       58.71      1.11 o 
   3  12   0      224.28      231.97      2.35 o 
   4  12   0       64.41       64.88      1.50 o 
   5  12   0        6.81        9.75      0.77 o 
   6  12   0        0.02       -0.39      0.51 o 
   7  12   0        7.38        7.18      0.90 o 
   8  12   0        3.58        1.92      0.71 o 
   1  13   0      588.52      526.76      3.75 o 
   2  13   0       13.06        9.49      0.59 o 
   3  13   0       67.98       67.64      1.27 o 
   4  13   0        4.67        6.45      0.68 o 
   5  13   0        0.06        0.52      0.55 o 
   6  13   0       97.11       91.98      1.96 o 
   7  13   0        3.39        3.53      0.71 o 
   8  13   0        1.25        0.89      0.74 o 
   0  14   0      229.83      222.40      4.31 o 
   1  14   0       12.34       13.35      0.64 o 
   2  14   0        3.76        3.78      0.52 o 
   3  14   0        1.69        2.55      0.50 o 
   4  14   0        1.83        0.98      0.51 o 
   5  14   0       76.82       69.77      1.85 o 
   6  14   0        6.11        3.89      0.76 o 
   7  14   0        2.51        3.85      0.78 o 
   1  15   0      239.45      251.53      2.47 o 
   2  15   0        5.24        5.77      0.55 o 
   3  15   0        9.90       10.15      0.69 o 
   4  15   0        6.09        4.64      0.67 o 
   5  15   0        2.38        3.45      0.73 o 
   6  15   0       94.79       94.01      2.53 o 
   7  15   0       40.92       53.31      1.75 o 
   0  16   0        0.15       -0.15      0.61 o 
   1  16   0       13.83       15.89      0.93 o 
   2  16   0       17.93       20.84      0.84 o 
   3  16   0        1.40        0.70      0.53 o 
   4  16   0       20.63       26.85      1.11 o 
   5  16   0       12.98       11.47      0.96 o 
   6  16   0        4.23        2.04      0.76 o 
   1  17   0      145.50      149.39      2.49 o 
   2  17   0       36.02       37.87      1.28 o 
   3  17   0       33.78       35.87      1.19 o 
   4  17   0        0.00        0.13      0.63 o 
   5  17   0        2.82        4.00      0.83 o 
   0  18   0        2.72        3.56      0.80 o 
   1  18   0       19.01       21.59      0.86 o 
   2  18   0        2.05        1.23      0.60 o 
   3  18   0        1.07        0.31      0.72 o 
   1  19   0       93.02      112.74      1.70 o 
 -11   1   1       29.09       29.90      1.23 o 
 -10   1   1       29.54       34.92      1.25 o 
  -9   1   1        7.69        9.93      0.68 o 
  -8   1   1        7.44        9.92      1.03 o 
  -7   1   1       14.38       16.06      0.87 o 
  -6   1   1     1220.87     1174.77      6.57 o 
  -5   1   1      198.72      188.16      1.91 o 
  -4   1   1      712.15      683.02      3.90 o 
  -3   1   1     6944.47     6849.89     49.76 o 
  -2   1   1     1614.37     1647.87     11.82 o 
  -1   1   1     4141.66     4063.85     64.31 o 
   0   1   1      181.35      204.43      2.59 o 
   1   1   1     1922.74     1976.38     14.62 o 
   2   1   1    10336.26    10000.37     60.04 o 
   3   1   1       92.31       93.59      1.15 o 
   4   1   1     2297.92     2318.63     10.63 o 
   5   1   1       11.32       18.64      0.58 o 
   6   1   1       44.86       51.22      0.89 o 
   7   1   1      119.97      118.96      1.33 o 
   8   1   1       45.80       42.44      1.00 o 
   9   1   1       67.40       67.57      1.30 o 
  10   1   1       63.76       69.99      1.41 o 
  11   1   1        2.73        4.73      0.66 o 
 -11   2   1       14.69       18.46      1.06 o 
 -10   2   1       46.56       51.59      1.46 o 
  -9   2   1        1.24       -0.37      0.55 o 
  -8   2   1        2.50        2.62      0.55 o 
  -7   2   1      213.33      209.10      2.35 o 
  -6   2   1      779.07      786.51      4.75 o 
  -5   2   1       11.85       12.16      0.51 o 
  -4   2   1      524.66      532.76      3.41 o 
  -3   2   1        7.75        4.86      0.89 o 
  -2   2   1      228.52      271.55      2.14 o 
  -1   2   1     1933.38     1983.32     13.13 o 
   0   2   1     5697.55     5296.09     87.79 o 
   1   2   1      884.49      870.69      5.90 o 
   2   2   1      282.65      289.38      2.12 o 
   3   2   1      326.80      316.62      2.21 o 
   4   2   1      385.34      396.95      2.34 o 
   5   2   1        0.07        0.50      0.20 o 
   6   2   1      417.39      416.48      2.70 o 
   7   2   1        5.89        6.55      0.44 o 
   8   2   1        9.95        7.14      0.60 o 
   9   2   1        0.02        0.04      0.44 o 
  10   2   1       14.15       14.49      0.82 o 
  11   2   1        7.89        7.68      0.71 o 
 -11   3   1        4.86        3.75      0.82 o 
 -10   3   1       13.73       10.12      0.85 o 
  -9   3   1        0.19        0.25      0.44 o 
  -8   3   1      129.21      124.07      2.09 o 
  -7   3   1      263.25      252.90      2.66 o 
  -6   3   1     1518.66     1497.77      8.77 o 
  -5   3   1      125.13      131.45      1.90 o 
  -4   3   1     1651.18     1656.23      9.13 o 
  -3   3   1      558.76      577.35      4.57 o 
  -2   3   1      647.10      669.12      5.24 o 
  -1   3   1     3032.74     3144.12     18.91 o 
   0   3   1     2820.83     2762.89     29.09 o 
   1   3   1    14234.86    12760.95    117.27 o 
   2   3   1     6111.08     5986.02     40.02 o 
   3   3   1     1081.31     1140.73      6.16 o 
   4   3   1      755.60      718.72      3.99 o 
   5   3   1       11.91        9.16      0.36 o 
   6   3   1        0.05        1.11      0.41 o 
   7   3   1     1509.37     1466.15      7.89 o 
   8   3   1      176.79      177.51      1.99 o 
   9   3   1      191.14      199.36      2.64 o 
  10   3   1        5.47        5.05      0.61 o 
  11   3   1       15.81       20.75      0.94 o 
 -11   4   1       15.00       15.60      1.15 o 
 -10   4   1       19.79       17.14      0.97 o 
  -9   4   1        3.02        3.61      0.55 o 
  -8   4   1       34.21       36.38      1.00 o 
  -7   4   1      239.70      244.91      2.37 o 
  -6   4   1        1.36        0.96      0.69 o 
  -5   4   1      931.80      954.14      5.83 o 
  -4   4   1      148.73      144.82      1.26 o 
  -3   4   1       12.34       19.43      0.49 o 
  -2   4   1        1.89        3.33      0.25 o 
  -1   4   1      653.63      720.59      4.95 o 
   0   4   1     2424.58     2474.89     20.77 o 
   1   4   1      361.77      358.30      2.57 o 
   2   4   1     1237.38     1200.14      6.35 o 
   3   4   1       69.18       60.88      0.70 o 
   4   4   1      521.97      494.41      2.80 o 
   5   4   1       57.10       60.27      0.82 o 
   6   4   1      116.38      115.15      1.39 o 
   7   4   1        2.33        2.53      0.46 o 
   8   4   1      234.72      254.57      2.47 o 
   9   4   1       46.40       49.03      1.15 o 
  10   4   1       38.57       42.82      1.19 o 
 -10   5   1       47.43       51.72      1.48 o 
  -9   5   1       50.34       48.76      1.23 o 
  -8   5   1      101.61       97.79      1.56 o 
  -7   5   1       31.53       29.13      0.86 o 
  -6   5   1      168.52      151.14      2.05 o 
  -5   5   1     1524.64     1549.27      8.88 o 
  -4   5   1      478.33      486.20      3.57 o 
  -3   5   1     4960.54     4958.24     27.64 o 
  -2   5   1       95.78      102.66      0.76 o 
  -1   5   1      643.39      656.70      4.63 o 
   0   5   1        1.13        1.21      0.26 o 
   1   5   1      173.18      168.84      1.37 o 
   2   5   1     5433.18     5405.92     25.64 o 
   3   5   1      634.90      624.76      3.49 o 
   4   5   1      267.14      233.63      2.88 o 
   5   5   1      871.90      848.55      4.78 o 
   6   5   1        2.41        2.70      0.35 o 
   7   5   1        0.66       -0.04      0.34 o 
   8   5   1       50.64       48.14      1.09 o 
   9   5   1        0.32       -0.42      0.42 o 
  10   5   1       83.51       86.86      1.60 o 
 -10   6   1        8.03       12.40      0.81 o 
  -9   6   1      169.65      166.64      2.23 o 
  -8   6   1       49.46       48.10      1.15 o 
  -7   6   1       37.44       35.18      0.92 o 
  -6   6   1      483.93      469.24      4.79 o 
  -5   6   1       11.82       14.69      0.54 o 
  -4   6   1      996.23      944.92      6.18 o 
  -3   6   1      372.80      416.87      3.09 o 
  -2   6   1     2183.96     2139.80     10.68 o 
  -1   6   1      160.10      182.24      1.45 o 
   0   6   1       65.39       48.77      0.74 o 
   1   6   1      193.07      184.69      1.52 o 
   2   6   1     1457.85     1523.78      7.57 o 
   3   6   1     1816.94     1955.61     10.26 o 
   4   6   1      133.76      118.67      1.29 o 
   5   6   1       12.40       12.22      0.48 o 
   6   6   1      656.78      632.28      3.99 o 
   7   6   1      127.73      117.16      1.74 o 
   8   6   1       26.59       22.01      0.80 o 
   9   6   1       43.30       43.43      1.13 o 
  10   6   1        6.22        4.08      0.67 o 
 -10   7   1        2.38        2.40      0.91 o 
  -9   7   1       10.61       10.09      0.81 o 
  -8   7   1        1.08        0.06      0.49 o 
  -7   7   1       88.75       93.70      1.45 o 
  -6   7   1      958.80      926.62      6.52 o 
  -5   7   1       27.44       31.82      0.83 o 
  -4   7   1      716.73      679.86      4.39 o 
  -3   7   1      347.81      350.59      2.57 o 
  -2   7   1       92.76       94.41      0.95 o 
  -1   7   1     2534.16     2671.93     13.35 o 
   0   7   1      175.81      186.94      2.15 o 
   1   7   1     1571.24     1500.85      8.91 o 
   2   7   1     2543.33     2660.97     12.80 o 
   3   7   1      239.09      237.11      1.87 o 
   4   7   1      151.69      150.49      1.50 o 
   5   7   1      133.91      126.25      1.45 o 
   6   7   1      148.92      149.79      1.71 o 
   7   7   1      137.78      135.61      1.81 o 
   8   7   1        8.68        5.92      0.60 o 
   9   7   1      108.44      109.04      2.38 o 
  10   7   1        1.14        0.76      0.62 o 
 -10   8   1        2.62        2.97      0.81 o 
  -9   8   1       70.20       64.68      1.58 o 
  -8   8   1       37.43       36.53      1.18 o 
  -7   8   1       35.11       37.97      1.00 o 
  -6   8   1      116.17      110.24      1.65 o 
  -5   8   1      682.79      677.25      4.99 o 
  -4   8   1        6.55        4.61      0.46 o 
  -3   8   1      131.66      132.33      1.30 o 
  -2   8   1        0.83        3.19      0.66 o 
   0   8   1      161.24      112.42      1.28 o 
   1   8   1      439.81      396.77      2.50 o 
   2   8   1      620.85      585.63      3.64 o 
   3   8   1     1137.85     1113.03      5.87 o 
   4   8   1      237.45      229.13      2.17 o 
   5   8   1       21.58       17.90      0.61 o 
   6   8   1        1.42        1.52      0.41 o 
   7   8   1       41.11       43.25      1.07 o 
   8   8   1      184.64      187.64      2.32 o 
   9   8   1       27.09       21.65      0.98 o 
  10   8   1       18.21       19.75      1.09 o 
 -10   9   1       16.69       17.61      2.57 o 
  -9   9   1       13.95       12.37      1.65 o 
  -8   9   1       72.00       69.32      1.73 o 
  -7   9   1        5.88        5.04      0.55 o 
  -6   9   1       24.43       23.36      0.87 o 
  -5   9   1        0.84        0.12      0.49 o 
  -4   9   1       35.98       34.08      0.99 o 
  -3   9   1      703.22      692.83      4.95 o 
  -2   9   1      103.04      108.56      1.38 o 
  -1   9   1      418.88      447.37      2.91 o 
   0   9   1        1.12        1.55      0.26 o 
   1   9   1       35.38       31.07      0.60 o 
   2   9   1     1362.64     1359.86      7.50 o 
   3   9   1       97.58       98.52      1.35 o 
   4   9   1      308.54      325.29      2.79 o 
   5   9   1      492.61      489.30      5.40 o 
   6   9   1        2.17        2.71      0.50 o 
   7   9   1       26.43       18.33      0.86 o 
   8   9   1        5.88        9.90      0.93 o 
   9   9   1        6.38        4.41      0.71 o 
  -9  10   1       21.24       18.91      1.29 o 
  -8  10   1       26.40       27.47      1.35 o 
  -7  10   1       22.41       26.81      1.07 o 
  -6  10   1      201.44      192.89      2.34 o 
  -5  10   1      399.64      413.89      3.98 o 
  -4  10   1      584.58      576.18      5.56 o 
  -3  10   1       45.61       45.67      0.92 o 
  -2  10   1      267.81      252.44      2.39 o 
  -1  10   1      125.71      123.15      1.43 o 
   0  10   1      180.89      170.03      1.88 o 
   1  10   1      369.82      367.09      2.65 o 
   2  10   1        4.67        5.66      0.48 o 
   3  10   1       90.73       89.37      1.29 o 
   4  10   1       21.65       29.09      0.90 o 
   5  10   1        6.23        7.87      0.64 o 
   6  10   1        0.92        2.04      0.48 o 
   7  10   1       42.81       42.40      1.22 o 
   8  10   1       48.87       51.71      1.45 o 
   9  10   1        1.65        0.13      0.78 o 
  -9  11   1        4.22        3.76      0.94 o 
  -8  11   1       31.59       33.42      1.50 o 
  -7  11   1        3.62        4.37      0.69 o 
  -6  11   1       96.62       93.73      1.80 o 
  -5  11   1      537.32      499.50      5.26 o 
  -4  11   1      482.98      459.28      4.82 o 
  -3  11   1      262.64      251.49      2.55 o 
  -2  11   1      306.64      306.41      2.44 o 
  -1  11   1       36.59       35.66      0.85 o 
   0  11   1        7.76        8.14      0.55 o 
   1  11   1        6.19        5.86      0.45 o 
   2  11   1      257.93      273.91      2.68 o 
   3  11   1       42.05       40.30      0.96 o 
   4  11   1      347.24      317.39      3.38 o 
   5  11   1      169.52      158.91      2.35 o 
   6  11   1        3.62        2.96      0.61 o 
   7  11   1        9.28        8.48      0.83 o 
   8  11   1        1.80        2.02      0.69 o 
   9  11   1        0.01       -0.23      0.69 o 
  -8  12   1        1.52        0.84      0.78 o 
  -7  12   1       44.50       53.11      1.86 o 
  -6  12   1        1.06        1.50      0.58 o 
  -5  12   1       57.04       65.93      1.78 o 
  -4  12   1       10.89        6.46      0.67 o 
  -3  12   1        2.26        1.61      0.45 o 
  -2  12   1      200.45      178.12      1.82 o 
  -1  12   1      211.22      214.69      2.16 o 
   0  12   1      348.05      343.94      3.22 o 
   1  12   1       31.64       32.65      0.99 o 
   2  12   1        1.54        0.72      0.44 o 
   3  12   1     1435.43     1409.48      8.58 o 
   4  12   1       14.56       12.18      0.72 o 
   5  12   1       45.22       48.61      1.36 o 
   6  12   1       11.07       12.67      1.01 o 
   7  12   1       14.07       12.32      0.94 o 
   8  12   1       29.83       36.76      1.46 o 
  -8  13   1        6.65        5.54      0.98 o 
  -7  13   1       21.28       21.59      1.31 o 
  -6  13   1        0.58       -0.17      0.56 o 
  -5  13   1       31.50       30.17      1.30 o 
  -4  13   1       50.54       44.90      1.19 o 
  -3  13   1        6.79        5.72      0.72 o 
  -2  13   1       55.50       55.95      1.07 o 
  -1  13   1        7.65        6.34      0.69 o 
   0  13   1       31.37       28.12      0.88 o 
   1  13   1       17.96       15.78      0.75 o 
   2  13   1      275.32      276.68      2.89 o 
   3  13   1        1.93        0.56      0.45 o 
   4  13   1       32.74       30.68      1.02 o 
   5  13   1       20.15       20.44      1.04 o 
   6  13   1       26.10       28.52      1.21 o 
   7  13   1       23.09       19.44      1.11 o 
   8  13   1        3.25        2.70      0.80 o 
  -7  14   1       30.14       35.37      1.60 o 
  -6  14   1        2.23        1.97      0.69 o 
  -5  14   1      167.64      172.70      2.63 o 
  -4  14   1       29.13       24.12      1.03 o 
  -3  14   1       14.78       15.77      0.75 o 
  -2  14   1       10.05        9.69      0.57 o 
  -1  14   1      173.13      149.81      1.90 o 
   0  14   1      743.56      674.36      4.49 o 
   1  14   1       70.31       61.42      1.17 o 
   2  14   1       18.90       17.79      0.86 o 
   3  14   1      428.26      408.29      4.19 o 
   4  14   1       91.42       79.22      1.93 o 
   5  14   1        5.65        7.89      0.79 o 
   6  14   1        8.97        6.79      0.83 o 
   7  14   1        1.55        2.92      0.93 o 
  -7  15   1        4.71        1.74      0.94 o 
  -6  15   1        0.18        0.14      0.66 o 
  -5  15   1       10.29        8.53      0.85 o 
  -4  15   1        1.49        0.36      0.55 o 
  -3  15   1       77.63       81.20      1.75 o 
  -2  15   1        8.69        8.97      0.60 o 
  -1  15   1        2.00        0.61      0.46 o 
   0  15   1        0.66        2.17      0.42 o 
   1  15   1        7.88        6.27      0.56 o 
   2  15   1       29.71       32.09      1.35 o 
   3  15   1       95.83       87.42      1.57 o 
   4  15   1       12.47       15.39      0.97 o 
   5  15   1       38.89       40.85      1.45 o 
   6  15   1        2.77        2.20      0.76 o 
  -6  16   1       23.41       19.62      1.98 o 
  -5  16   1       76.19       86.44      2.01 o 
  -4  16   1      108.07      113.07      1.87 o 
  -3  16   1        0.08       -0.22      0.52 o 
  -2  16   1      122.30      111.79      1.94 o 
  -1  16   1       19.55       23.74      0.87 o 
   0  16   1       25.76       30.29      0.91 o 
   1  16   1       19.81       22.34      0.84 o 
   2  16   1        0.19       -0.40      0.48 o 
   3  16   1       47.11       52.63      1.76 o 
   4  16   1       17.76       24.67      1.22 o 
   5  16   1        1.77        4.41      0.82 o 
   6  16   1        3.30        1.26      0.74 o 
  -5  17   1        2.48        3.43      0.77 o 
  -4  17   1       37.46       38.20      1.26 o 
  -3  17   1        2.81        3.32      0.65 o 
  -2  17   1       12.07       13.90      0.83 o 
  -1  17   1        0.37        0.94      0.48 o 
   0  17   1        7.42        5.99      0.58 o 
   1  17   1        3.91        5.07      0.60 o 
   2  17   1        0.13        1.31      0.60 o 
   3  17   1        4.26        3.89      0.68 o 
   4  17   1       36.25       41.82      1.52 o 
   5  17   1        0.12        0.89      0.74 o 
  -3  18   1        1.79        0.88      0.61 o 
  -2  18   1        2.42        1.74      0.58 o 
  -1  18   1       13.01       13.64      0.72 o 
   0  18   1       76.79       82.00      1.48 o 
   1  18   1       13.90       11.80      0.74 o 
   2  18   1       14.81       19.08      0.91 o 
   3  18   1      134.59      158.48      2.22 o 
  -1  19   1       14.36       20.33      0.96 o 
   0  19   1       11.32       12.31      0.75 o 
   1  19   1        0.84        0.62      0.76 o 
 -11   0   2        0.06        0.27      0.90 o 
 -10   0   2       49.72       45.18      2.55 o 
  -9   0   2      184.82      189.02      3.54 o 
  -8   0   2      241.43      254.51      5.00 o 
  -7   0   2      190.59      178.00      3.24 o 
  -6   0   2      340.87      326.93      4.15 o 
  -5   0   2     1214.83     1252.20     11.18 o 
  -4   0   2      148.57      144.97      2.31 o 
  -3   0   2      559.07      647.38      7.68 o 
  -2   0   2      115.05      124.93      1.59 o 
  -1   0   2    11341.04    11018.80    157.53 o 
   0   0   2    12292.03    11325.09    117.76 o 
   1   0   2      256.02      327.76      3.23 o 
   2   0   2      304.41      288.26      3.11 o 
   3   0   2     3578.00     3776.70     26.87 o 
   4   0   2       69.79       89.46      1.31 o 
   5   0   2      173.84      167.67      2.01 o 
   6   0   2      415.04      411.39      3.84 o 
   7   0   2       84.54       88.87      1.69 o 
   8   0   2       25.98       25.16      1.23 o 
   9   0   2        0.00       -0.23      0.58 o 
  10   0   2      129.28      149.29      2.93 o 
  11   0   2        3.99        5.15      1.98 o 
 -11   1   2        3.77        2.56      0.80 o 
 -10   1   2      283.08      286.16      3.36 o 
  -9   1   2        8.69        9.86      0.99 o 
  -8   1   2      152.44      148.08      2.08 o 
  -7   1   2       21.73       19.19      0.84 o 
  -6   1   2      320.78      318.15      2.85 o 
  -5   1   2      769.17      778.47      5.55 o 
  -4   1   2      626.44      655.99      5.82 o 
  -3   1   2      204.24      184.25      2.32 o 
  -2   1   2     4715.72     4754.69     28.31 o 
  -1   1   2     2565.92     2647.29     15.63 o 
   0   1   2      521.22      501.05      4.79 o 
   1   1   2     2916.07     2907.08     17.20 o 
   2   1   2     1049.34     1118.11      6.80 o 
   3   1   2     1436.27     1437.89      8.21 o 
   4   1   2      113.68      112.57      1.10 o 
   5   1   2      268.69      244.15      1.81 o 
   6   1   2       62.18       56.79      0.88 o 
   7   1   2     1547.18     1521.81      7.80 o 
   8   1   2      122.21      116.44      1.59 o 
   9   1   2      142.78      138.15      1.87 o 
  10   1   2       27.32       27.93      1.00 o 
 -11   2   2       15.63       17.91      1.37 o 
 -10   2   2      202.72      198.24      2.75 o 
  -9   2   2       74.71       77.33      1.61 o 
  -8   2   2       20.05       18.74      0.88 o 
  -7   2   2      363.68      368.66      4.72 o 
  -6   2   2       41.70       53.82      0.88 o 
  -5   2   2        1.56        0.33      0.29 o 
  -4   2   2     3101.19     3070.08     16.48 o 
  -3   2   2     1028.65     1079.41      9.59 o 
  -2   2   2    21435.82    19317.23    125.75 o 
  -1   2   2     8667.16     8461.03     50.29 o 
   0   2   2      752.75      758.73      6.63 o 
   1   2   2      372.04      371.71      2.59 o 
   2   2   2     5063.33     5080.25     25.77 o 
   3   2   2     8596.33     8670.94     63.99 o 
   4   2   2     3179.21     3031.92     13.74 o 
   5   2   2       83.15       90.65      1.02 o 
   6   2   2      332.73      320.45      2.30 o 
   7   2   2       15.32       14.31      0.64 o 
   8   2   2        4.75        2.67      0.43 o 
   9   2   2      118.79      123.73      1.85 o 
  10   2   2       54.34       53.64      1.50 o 
 -11   3   2        6.02        8.37      1.53 o 
 -10   3   2      109.30      107.11      2.03 o 
  -9   3   2       10.99        9.01      0.75 o 
  -8   3   2      289.49      289.96      3.04 o 
  -7   3   2      236.14      226.22      2.24 o 
  -6   3   2       89.72       92.84      1.23 o 
  -5   3   2     1627.58     1675.59      9.55 o 
  -4   3   2      368.38      392.98      2.73 o 
  -3   3   2      918.25      932.14      6.48 o 
  -2   3   2      813.02      843.17      6.55 o 
  -1   3   2     1926.63     1917.20     12.65 o 
   0   3   2       30.37       27.14      1.08 o 
   1   3   2     2091.82     2103.15     11.48 o 
   2   3   2      461.03      535.92      3.39 o 
   3   3   2      258.83      231.92      1.94 o 
   4   3   2      261.16      320.93      2.16 o 
   5   3   2     1114.17     1085.60      5.57 o 
   6   3   2      152.57      152.47      1.55 o 
   7   3   2      363.97      345.83      2.74 o 
   8   3   2        7.24        5.24      0.48 o 
   9   3   2       20.44       15.84      0.71 o 
  10   3   2       19.66       21.03      0.96 o 
 -11   4   2        2.40        2.89      1.19 o 
 -10   4   2       79.44       82.93      1.84 o 
  -9   4   2        2.57        2.55      0.58 o 
  -8   4   2       43.82       43.19      1.19 o 
  -7   4   2       33.07       37.00      0.96 o 
  -6   4   2      147.48      166.60      1.89 o 
  -5   4   2      633.11      623.43      4.49 o 
  -4   4   2     1641.37     1720.38      9.61 o 
  -3   4   2       10.50       14.43      0.43 o 
  -2   4   2     2748.30     2873.41     15.66 o 
  -1   4   2      998.16     1037.30      7.19 o 
   0   4   2      225.70      221.66      1.67 o 
   1   4   2      222.59      220.21      1.53 o 
   2   4   2       21.27       24.78      0.47 o 
   3   4   2      208.73      136.94      1.24 o 
   4   4   2      274.59      276.13      1.98 o 
   5   4   2        5.39        5.89      0.34 o 
   6   4   2       40.45       43.22      0.92 o 
   7   4   2       48.54       43.45      0.92 o 
   8   4   2       76.01       78.83      1.28 o 
   9   4   2        0.50        0.08      0.40 o 
  10   4   2       30.49       40.76      1.20 o 
 -10   5   2       32.95       39.18      1.35 o 
  -9   5   2       13.31       11.81      0.85 o 
  -8   5   2       59.21       69.16      1.33 o 
  -7   5   2        8.97        8.99      0.56 o 
  -6   5   2        9.50        7.40      0.50 o 
  -5   5   2        3.27        5.62      0.43 o 
  -4   5   2       34.61       45.00      0.77 o 
  -3   5   2      562.81      581.39      3.93 o 
  -2   5   2      121.83      132.96      1.17 o 
  -1   5   2      133.59      144.69      1.18 o 
   0   5   2      192.20      188.16      1.40 o 
   1   5   2      809.19      907.56      5.36 o 
   2   5   2     1638.91     1791.44     10.06 o 
   3   5   2      123.10      135.61      1.18 o 
   4   5   2      347.25      396.07      2.77 o 
   5   5   2      234.27      234.25      2.05 o 
   6   5   2        1.53        2.68      0.38 o 
   7   5   2      204.67      180.91      1.87 o 
   8   5   2        9.65        5.99      0.51 o 
   9   5   2        3.81        3.53      0.53 o 
  10   5   2        7.87        8.61      0.76 o 
 -10   6   2        1.87        1.07      0.65 o 
  -9   6   2      220.37      207.58      2.76 o 
  -8   6   2       30.71       35.13      1.15 o 
  -7   6   2       79.78       74.25      1.56 o 
  -6   6   2       94.88       98.25      2.13 o 
  -5   6   2      246.59      265.14      2.43 o 
  -4   6   2       93.54       74.94      1.09 o 
  -3   6   2      120.52      119.89      1.17 o 
  -2   6   2     1413.84     1379.34      6.79 o 
  -1   6   2        1.94        0.54      0.17 o 
   0   6   2      174.53      206.85      1.48 o 
   1   6   2      119.56      130.87      1.11 o 
   2   6   2       45.17       53.57      0.70 o 
   3   6   2     1470.20     1577.64      7.97 o 
   4   6   2      680.24      673.44      3.94 o 
   5   6   2       16.41       14.54      0.55 o 
   6   6   2      506.37      470.94      3.49 o 
   7   6   2       48.92       45.58      0.97 o 
   8   6   2        3.18        3.68      0.50 o 
   9   6   2        4.82        3.41      0.56 o 
  10   6   2        0.02       -0.14      0.56 o 
 -10   7   2        0.55        0.97      0.71 o 
  -9   7   2       10.80       11.18      0.96 o 
  -8   7   2       39.48       40.72      1.22 o 
  -7   7   2        2.02        1.52      0.49 o 
  -6   7   2      127.21      130.41      1.94 o 
  -5   7   2        4.47        5.90      0.49 o 
  -4   7   2       54.52       52.69      1.24 o 
  -3   7   2      803.72      798.26      4.91 o 
  -2   7   2      978.77     1054.71      5.40 o 
  -1   7   2      757.80      784.29      3.94 o 
   0   7   2      441.23      470.24      2.80 o 
   1   7   2       57.28       71.88      0.82 o 
   2   7   2      682.44      653.18      3.53 o 
   3   7   2       22.88       22.14      0.53 o 
   4   7   2       23.46       24.86      0.90 o 
   5   7   2      202.44      218.82      2.03 o 
   6   7   2       21.32       23.10      0.77 o 
   7   7   2       55.54       41.33      1.01 o 
   8   7   2        0.12       -0.01      0.42 o 
   9   7   2       64.87       61.03      1.62 o 
  10   7   2        0.06       -0.25      0.65 o 
 -10   8   2       74.89       80.65      2.36 o 
  -9   8   2       82.43       78.84      1.94 o 
  -8   8   2       23.97       27.33      1.04 o 
  -7   8   2      126.75      129.08      1.92 o 
  -6   8   2       37.72       36.37      1.20 o 
  -5   8   2       16.75       16.25      0.72 o 
  -4   8   2      521.28      517.69      4.29 o 
  -3   8   2      309.69      328.62      2.77 o 
  -2   8   2     3483.63     3566.81     20.59 o 
  -1   8   2     1951.46     2003.63      8.78 o 
   0   8   2      335.89      372.25      2.41 o 
   1   8   2       65.02       70.76      0.83 o 
   2   8   2      912.56      960.18      4.94 o 
   3   8   2     1613.12     1641.02      9.87 o 
   4   8   2      659.02      638.42      4.47 o 
   5   8   2       38.33       35.45      0.96 o 
   6   8   2      353.63      363.93      3.26 o 
   7   8   2       17.19       15.51      0.77 o 
   8   8   2        0.13       -0.30      0.45 o 
   9   8   2       18.49       17.55      0.99 o 
  -9   9   2        4.94        1.95      0.96 o 
  -8   9   2      199.62      211.23      3.81 o 
  -7   9   2      173.55      179.06      2.56 o 
  -6   9   2       14.53       14.44      1.37 o 
  -5   9   2     1284.88     1320.53     11.90 o 
  -4   9   2       82.71       73.94      1.55 o 
  -3   9   2     1278.24     1256.17      8.07 o 
  -2   9   2      285.71      268.56      2.07 o 
  -1   9   2      723.76      714.75      3.82 o 
   0   9   2       80.86       57.38      0.88 o 
   1   9   2      561.64      531.39      3.28 o 
   2   9   2       12.05        9.20      0.49 o 
   3   9   2      226.98      230.56      2.19 o 
   4   9   2       62.61       53.80      1.09 o 
   5   9   2     1006.83     1000.06      6.62 o 
   6   9   2      106.71      102.82      1.61 o 
   7   9   2      178.95      173.72      2.24 o 
   8   9   2        0.00        0.14      0.52 o 
   9   9   2       16.77       11.37      0.88 o 
  -9  10   2        9.22        6.84      1.16 o 
  -8  10   2       16.36       19.74      1.15 o 
  -7  10   2       59.45       53.10      1.50 o 
  -6  10   2      100.92       95.00      1.82 o 
  -5  10   2      256.06      256.87      2.64 o 
  -4  10   2      124.12      124.03      2.10 o 
  -3  10   2        1.50        0.82      0.42 o 
  -2  10   2       74.41       70.66      1.31 o 
  -1  10   2      234.68      248.36      2.05 o 
   0  10   2       61.41       59.08      0.95 o 
   1  10   2       25.11       27.48      0.65 o 
   2  10   2      246.37      233.92      2.34 o 
   3  10   2      157.67      157.25      1.67 o 
   4  10   2       28.07       25.19      0.83 o 
   5  10   2      101.21      109.13      1.66 o 
   6  10   2       27.04       30.39      1.00 o 
   7  10   2        8.24       10.79      0.76 o 
   8  10   2       24.63       25.57      1.13 o 
   9  10   2        0.01        0.23      0.63 o 
  -9  11   2        6.84        5.41      1.04 o 
  -8  11   2        1.32        0.68      0.76 o 
  -7  11   2      175.27      175.22      3.02 o 
  -6  11   2       67.80       66.27      1.83 o 
  -5  11   2      107.68      112.41      3.00 o 
  -4  11   2        1.09        0.34      0.47 o 
  -3  11   2      210.15      201.95      2.27 o 
  -2  11   2        8.34        6.53      0.60 o 
  -1  11   2        6.45        9.22      0.53 o 
   0  11   2       80.10       93.56      1.17 o 
   1  11   2       23.05       20.41      0.61 o 
   2  11   2     1124.27     1034.04      6.20 o 
   3  11   2        4.79        4.45      0.47 o 
   4  11   2      571.48      541.37      4.21 o 
   5  11   2       13.94       17.92      0.79 o 
   6  11   2        1.17       -0.20      0.48 o 
   7  11   2       19.00       15.25      0.86 o 
   8  11   2       13.73       19.15      1.20 o 
  -8  12   2        0.05       -0.07      0.70 o 
  -7  12   2      162.54      152.20      2.86 o 
  -6  12   2       22.71       18.90      2.43 o 
  -5  12   2       18.36       21.08      0.96 o 
  -4  12   2        1.47        0.71      0.44 o 
  -3  12   2      226.23      206.77      2.21 o 
  -2  12   2      615.71      632.84      4.86 o 
  -1  12   2      606.81      569.46      3.87 o 
   0  12   2      347.52      350.44      2.80 o 
   1  12   2       77.94       82.06      1.25 o 
   2  12   2       30.55       34.95      0.90 o 
   3  12   2       89.66      100.75      1.47 o 
   4  12   2      603.86      586.29      4.96 o 
   5  12   2        0.02        0.53      0.56 o 
   6  12   2       99.96       93.86      1.96 o 
   7  12   2        2.21        2.17      0.66 o 
   8  12   2        0.60        0.29      0.67 o 
  -8  13   2       52.67       60.83      2.06 o 
  -7  13   2        3.34        6.12      0.94 o 
  -6  13   2       20.31       16.65      1.38 o 
  -5  13   2       71.97       81.46      1.91 o 
  -4  13   2       60.85       52.90      1.59 o 
  -3  13   2      816.94      825.93      5.31 o 
  -2  13   2        4.58        4.51      0.55 o 
  -1  13   2        5.94       10.08      0.54 o 
   0  13   2       80.79       81.24      1.28 o 
   1  13   2       52.50       56.59      1.40 o 
   2  13   2       41.84       37.03      0.99 o 
   3  13   2       62.80       67.01      1.30 o 
   4  13   2       56.16       48.79      1.40 o 
   5  13   2      199.09      233.08      3.90 o 
   6  13   2       34.03       32.24      1.30 o 
   7  13   2       62.80       77.37      1.94 o 
  -7  14   2        5.65        5.04      0.90 o 
  -6  14   2       27.95       32.68      1.54 o 
  -5  14   2       26.73       26.38      1.31 o 
  -4  14   2        5.54        3.29      0.57 o 
  -3  14   2       41.22       37.24      1.03 o 
  -2  14   2        3.61        4.56      0.52 o 
  -1  14   2       14.64       19.78      0.75 o 
   0  14   2       83.63       74.80      1.20 o 
   1  14   2       14.96       15.18      0.68 o 
   2  14   2        5.67        5.14      0.59 o 
   3  14   2       11.09       11.06      0.69 o 
   4  14   2        4.81        1.32      0.71 o 
   5  14   2       36.01       41.07      2.19 o 
   6  14   2       22.81       23.60      1.18 o 
   7  14   2        3.42        3.22      0.78 o 
  -6  15   2       30.60       30.51      1.49 o 
  -5  15   2       16.38       21.48      1.26 o 
  -4  15   2        0.31       -0.08      0.47 o 
  -3  15   2      253.88      245.90      2.69 o 
  -2  15   2        7.39        5.09      0.58 o 
  -1  15   2        6.59        6.21      0.59 o 
   0  15   2       46.27       46.33      1.23 o 
   1  15   2        3.55        1.43      0.45 o 
   2  15   2       49.37       37.78      1.10 o 
   3  15   2        7.86        7.01      0.63 o 
   4  15   2       34.00       33.18      1.29 o 
   5  15   2       18.76       18.20      1.06 o 
   6  15   2        0.66        0.63      0.71 o 
  -6  16   2       10.30        8.71      1.98 o 
  -5  16   2        0.95        0.22      0.65 o 
  -4  16   2        3.43        5.02      0.66 o 
  -3  16   2        0.66        0.73      0.55 o 
  -2  16   2       14.44       16.75      0.79 o 
  -1  16   2       50.32       55.79      1.32 o 
   0  16   2        5.62        2.98      0.50 o 
   1  16   2       20.24       23.56      1.15 o 
   2  16   2        0.03       -0.37      0.43 o 
   3  16   2        0.05        0.75      0.55 o 
   4  16   2        7.22        7.47      0.83 o 
   5  16   2       11.77       12.24      1.04 o 
  -4  17   2        0.59        0.92      0.59 o 
  -3  17   2       55.65       60.33      1.39 o 
  -2  17   2        1.84        2.29      0.54 o 
  -1  17   2        0.04        0.39      0.46 o 
   0  17   2        7.35        8.90      0.64 o 
   1  17   2        1.86        1.92      0.58 o 
   2  17   2       64.43       59.36      1.33 o 
   3  17   2       10.71       10.18      0.78 o 
   4  17   2       66.91       68.81      1.88 o 
  -3  18   2        0.02       -0.27      0.54 o 
  -2  18   2        1.89        1.86      0.59 o 
  -1  18   2       12.58       13.76      0.76 o 
   0  18   2        1.66        2.39      0.54 o 
   1  18   2        7.96        9.71      0.80 o 
   2  18   2        8.60        8.23      0.73 o 
   3  18   2        1.64        1.20      0.57 o 
 -11   1   3        0.24        0.49      0.77 o 
 -10   1   3       21.01       21.50      1.04 o 
  -9   1   3        3.71        2.65      0.62 o 
  -8   1   3      119.69      121.51      1.98 o 
  -7   1   3      363.43      370.09      6.42 o 
  -6   1   3        4.35        5.26      0.41 o 
  -5   1   3      662.58      663.99      4.43 o 
  -4   1   3      259.84      254.28      2.84 o 
  -3   1   3     3365.12     3499.70     20.72 o 
  -2   1   3        2.17        1.29      0.33 o 
  -1   1   3      681.39      777.84      5.11 o 
   0   1   3    11900.27    11171.51    181.65 o 
   1   1   3        0.12        0.64      0.16 o 
   2   1   3        8.93        4.31      0.28 o 
   3   1   3       21.15       29.61      0.73 o 
   4   1   3       25.14       30.30      0.60 o 
   5   1   3      923.56      920.63      4.91 o 
   6   1   3      103.49       97.57      1.19 o 
   7   1   3      163.56      180.92      1.77 o 
   8   1   3       56.38       53.40      1.07 o 
   9   1   3       16.43       17.81      0.78 o 
  10   1   3       18.85       18.41      0.97 o 
 -11   2   3       16.18       18.39      3.46 o 
 -10   2   3       20.56       23.00      1.07 o 
  -9   2   3       46.43       52.79      1.37 o 
  -8   2   3        1.72        1.08      0.51 o 
  -7   2   3      199.00      206.46      2.35 o 
  -6   2   3       34.03       32.37      0.82 o 
  -5   2   3       52.94       59.25      0.95 o 
  -4   2   3       77.46       74.82      1.38 o 
  -3   2   3     1079.95     1212.80      9.12 o 
  -2   2   3     1084.51     1113.03      6.02 o 
  -1   2   3      814.39      937.36      5.51 o 
   0   2   3      372.48      396.84      3.03 o 
   1   2   3      262.69      283.05      2.01 o 
   2   2   3      242.47      241.47      1.85 o 
   3   2   3      520.78      579.74      3.57 o 
   4   2   3     1024.87     1057.89      5.36 o 
   5   2   3        1.14        1.18      0.27 o 
   6   2   3       37.11       37.45      0.80 o 
   7   2   3       45.49       45.42      0.94 o 
   8   2   3       60.19       55.37      1.10 o 
   9   2   3        2.30        4.52      0.53 o 
  10   2   3       35.27       37.08      1.16 o 
 -10   3   3       57.60       63.61      1.60 o 
  -9   3   3       24.57       25.95      1.02 o 
  -8   3   3       73.51       70.32      1.47 o 
  -7   3   3      466.56      453.56      3.87 o 
  -6   3   3      212.54      211.54      3.00 o 
  -5   3   3     1167.98     1160.58      7.86 o 
  -4   3   3      492.07      529.95      4.72 o 
  -3   3   3       14.35       17.49      0.72 o 
  -2   3   3      687.02      724.02      6.31 o 
  -1   3   3      383.99      403.62      2.73 o 
   0   3   3     3405.26     3402.81     26.65 o 
   1   3   3     1579.14     1605.67      8.92 o 
   2   3   3      178.47      209.24      1.70 o 
   3   3   3      777.82      721.68      4.30 o 
   4   3   3       69.29       64.97      0.86 o 
   5   3   3      179.05      188.74      1.60 o 
   6   3   3       71.93       66.40      1.04 o 
   7   3   3      113.83       94.66      1.33 o 
   8   3   3      131.44      119.91      1.67 o 
   9   3   3       27.74       28.26      0.91 o 
  10   3   3        0.36       -0.05      0.52 o 
 -10   4   3       35.84       36.37      1.43 o 
  -9   4   3        0.01       -0.25      0.51 o 
  -8   4   3       64.64       76.97      1.57 o 
  -7   4   3       16.86       13.60      0.73 o 
  -6   4   3       33.01       31.81      0.96 o 
  -5   4   3      214.10      213.55      2.20 o 
  -4   4   3      353.89      358.94      3.53 o 
  -3   4   3       54.81       62.84      1.36 o 
  -2   4   3      330.49      331.32      2.34 o 
  -1   4   3      711.49      727.73      4.48 o 
   0   4   3      102.54       90.88      0.97 o 
   1   4   3       12.25       12.76      0.47 o 
   2   4   3     1195.90     1176.97      6.41 o 
   3   4   3       39.22       39.94      0.64 o 
   4   4   3      367.85      363.06      2.32 o 
   5   4   3      138.26      125.89      1.34 o 
   6   4   3       37.17       36.04      0.80 o 
   7   4   3        3.77        2.38      0.40 o 
   8   4   3       87.58       86.16      1.36 o 
   9   4   3       26.70       28.04      0.91 o 
  10   4   3       32.74       36.06      1.24 o 
 -10   5   3       48.56       49.93      1.58 o 
  -9   5   3       10.96       11.94      0.95 o 
  -8   5   3      502.09      507.21      4.45 o 
  -7   5   3       20.12       20.04      0.83 o 
  -6   5   3      208.33      209.62      2.68 o 
  -5   5   3       57.70       53.35      0.99 o 
  -4   5   3      354.71      379.00      3.27 o 
  -3   5   3     1913.09     1979.36     17.76 o 
  -2   5   3     1945.80     2024.79     10.56 o 
  -1   5   3      416.48      399.93      2.40 o 
   0   5   3     6398.72     6292.37     62.61 o 
   1   5   3       83.08       82.25      1.51 o 
   2   5   3      415.54      442.66      3.11 o 
   3   5   3      306.52      290.92      2.08 o 
   4   5   3       52.61       53.98      0.82 o 
   5   5   3     1485.68     1483.25      7.41 o 
   6   5   3       54.80       48.95      0.94 o 
   7   5   3      168.37      166.87      1.84 o 
   8   5   3       65.49       68.68      1.25 o 
   9   5   3       72.86       74.14      1.66 o 
  10   5   3       37.69       37.85      1.29 o 
 -10   6   3        8.86        8.12      1.08 o 
  -9   6   3      269.30      271.30      4.57 o 
  -8   6   3        8.05       11.03      0.91 o 
  -7   6   3      158.91      162.67      2.33 o 
  -6   6   3       10.70       12.99      0.78 o 
  -5   6   3      258.34      257.02      2.42 o 
  -4   6   3      161.30      146.71      1.76 o 
  -3   6   3      976.23     1006.50      6.57 o 
  -2   6   3      704.02      705.49      3.82 o 
  -1   6   3     1819.75     1808.46      8.42 o 
   0   6   3      716.83      764.94      4.43 o 
   1   6   3     1143.06     1097.05      5.39 o 
   2   6   3      873.65      950.53      5.82 o 
   3   6   3        9.23        2.78      0.29 o 
   4   6   3      562.68      539.17      3.39 o 
   5   6   3      148.25      141.51      1.61 o 
   6   6   3     1168.77     1133.65      6.85 o 
   7   6   3        0.69        0.16      0.39 o 
   8   6   3      136.35      135.86      1.90 o 
   9   6   3        4.71        5.35      0.72 o 
  10   6   3       45.96       52.78      1.61 o 
 -10   7   3        4.43        4.90      1.13 o 
  -9   7   3        0.37        0.18      0.68 o 
  -8   7   3        7.75        8.68      0.83 o 
  -7   7   3      217.07      207.76      2.72 o 
  -6   7   3       63.85       61.64      1.25 o 
  -5   7   3      738.21      730.05      8.88 o 
  -4   7   3       57.15       51.57      1.21 o 
  -3   7   3       80.02       81.30      1.07 o 
  -2   7   3       94.36       92.58      0.94 o 
  -1   7   3      573.67      583.70      3.21 o 
   0   7   3     2163.83     2246.23     10.98 o 
   1   7   3      475.19      438.52      2.60 o 
   2   7   3       28.65       35.04      0.69 o 
   3   7   3      569.06      585.69      3.79 o 
   4   7   3       12.56       18.96      0.93 o 
   5   7   3       70.29       63.99      1.21 o 
   6   7   3      140.68      134.86      1.70 o 
   7   7   3        0.02        0.40      0.40 o 
   8   7   3       77.06       79.35      1.58 o 
   9   7   3       39.53       42.91      1.44 o 
  -9   8   3        4.16        5.51      0.95 o 
  -8   8   3       80.32       86.94      4.26 o 
  -7   8   3        0.61        0.13      0.66 o 
  -6   8   3      142.35      153.38      2.17 o 
  -5   8   3      134.45      125.77      2.39 o 
  -4   8   3        8.93       13.27      2.10 o 
  -3   8   3      257.58      291.89      2.23 o 
  -2   8   3       13.82       13.03      0.46 o 
  -1   8   3      837.57      882.75      4.60 o 
   0   8   3      245.38      239.30      1.84 o 
   1   8   3      187.65      191.85      1.61 o 
   2   8   3       48.60       52.49      0.81 o 
   3   8   3       51.91       49.23      0.88 o 
   4   8   3       22.40       20.38      0.72 o 
   5   8   3       33.95       37.37      1.02 o 
   6   8   3        1.25        0.77      0.46 o 
   7   8   3       53.80       63.21      1.41 o 
   8   8   3        2.33        1.21      0.58 o 
   9   8   3       33.72       43.16      1.44 o 
  -9   9   3        0.00       -0.71      1.19 o 
  -8   9   3      356.09      342.74      5.25 o 
  -7   9   3       59.16       56.85      1.52 o 
  -6   9   3        5.29        6.23      0.96 o 
  -5   9   3      226.30      215.10      2.92 o 
  -4   9   3        1.26        2.55      0.64 o 
  -3   9   3      163.46      163.61      1.39 o 
  -2   9   3     1228.17     1247.81      5.89 o 
  -1   9   3      168.62      172.73      1.31 o 
   0   9   3     1034.57     1047.75      6.08 o 
   1   9   3        2.18        2.98      0.33 o 
   2   9   3       56.90       64.77      0.89 o 
   3   9   3       13.77       14.54      0.63 o 
   4   9   3      187.64      175.81      2.19 o 
   5   9   3      476.23      487.69      3.97 o 
   6   9   3       46.86       40.43      1.08 o 
   7   9   3       11.85       15.45      0.81 o 
   8   9   3        2.32        1.24      0.69 o 
   9   9   3        1.86        3.77      0.75 o 
  -9  10   3       37.35       36.01      3.07 o 
  -8  10   3       62.87       72.95      2.47 o 
  -7  10   3       99.03      102.44      1.99 o 
  -6  10   3       11.34       10.80      0.81 o 
  -5  10   3       12.46       14.96      1.11 o 
  -4  10   3        1.52       -0.04      0.48 o 
  -3  10   3      392.08      379.63      3.11 o 
  -2  10   3       77.91       72.62      1.02 o 
  -1  10   3      814.78      776.75      4.25 o 
   0  10   3       40.69       41.47      0.75 o 
   1  10   3      598.30      588.71      3.69 o 
   2  10   3      128.14      127.00      1.40 o 
   3  10   3      167.50      171.18      1.94 o 
   4  10   3       57.20       53.97      1.16 o 
   5  10   3        0.21        0.75      0.44 o 
   6  10   3      293.84      299.64      3.30 o 
   7  10   3        2.63        5.81      0.68 o 
   8  10   3        3.55        4.16      0.73 o 
  -8  11   3       90.55       88.93      2.70 o 
  -7  11   3       27.76       24.81      1.51 o 
  -6  11   3       47.56       43.66      1.34 o 
  -5  11   3        1.32        0.18      0.51 o 
  -4  11   3        4.03        5.92      0.50 o 
  -3  11   3        4.58        4.58      0.39 o 
  -2  11   3      188.65      188.91      1.74 o 
  -1  11   3      131.50      136.32      1.48 o 
   0  11   3      428.44      432.60      2.80 o 
   1  11   3      251.47      245.23      2.51 o 
   2  11   3      299.76      295.16      2.38 o 
   3  11   3      133.48      138.16      1.80 o 
   4  11   3       65.26       60.20      1.27 o 
   5  11   3      148.16      131.53      1.89 o 
   6  11   3       32.41       33.59      1.11 o 
   7  11   3        0.21        1.40      0.58 o 
   8  11   3       72.14       76.91      1.85 o 
  -8  12   3       29.49       24.51      2.03 o 
  -7  12   3        2.00        0.22      0.92 o 
  -6  12   3      249.33      240.80      4.15 o 
  -5  12   3        9.47        8.90      0.83 o 
  -4  12   3       42.30       44.54      1.15 o 
  -3  12   3       60.83       57.28      1.86 o 
  -2  12   3       62.93       63.70      1.13 o 
  -1  12   3      376.29      352.91      2.85 o 
   0  12   3       26.74       25.59      0.89 o 
   1  12   3      121.92      113.06      1.56 o 
   2  12   3      159.11      138.20      1.67 o 
   3  12   3       59.59       60.83      1.34 o 
   4  12   3       53.94       44.96      1.22 o 
   5  12   3       43.59       42.78      1.29 o 
   6  12   3       77.81       71.03      1.80 o 
   7  12   3        7.01        9.19      0.92 o 
   8  12   3       25.84       26.46      1.37 o 
  -7  13   3       65.09       64.94      2.00 o 
  -6  13   3        0.03       -0.42      0.83 o 
  -5  13   3      156.21      157.78      3.53 o 
  -4  13   3       35.81       34.68      1.12 o 
  -3  13   3        1.81        1.50      0.43 o 
  -2  13   3       62.96       67.29      1.11 o 
  -1  13   3        2.66        2.54      0.42 o 
   0  13   3       95.05      116.02      1.44 o 
   1  13   3       69.26       65.25      1.37 o 
   2  13   3       36.36       26.02      0.83 o 
   3  13   3        2.52        2.93      0.55 o 
   4  13   3        2.92        5.27      0.80 o 
   5  13   3        0.24        1.00      0.58 o 
   6  13   3       19.85       21.71      1.15 o 
   7  13   3       14.82       16.94      1.13 o 
  -7  14   3       10.73        8.15      1.35 o 
  -6  14   3      106.22      112.94      2.24 o 
  -5  14   3        2.15        0.34      0.68 o 
  -4  14   3        2.81        2.45      0.64 o 
  -3  14   3        9.47        5.12      0.52 o 
  -2  14   3        0.00       -0.37      0.38 o 
  -1  14   3       15.06       20.34      0.76 o 
   0  14   3      138.96      144.03      2.13 o 
   1  14   3      211.67      224.11      2.65 o 
   2  14   3        2.28        4.35      0.60 o 
   3  14   3       19.12       12.13      0.79 o 
   4  14   3        1.00       -0.15      0.55 o 
   5  14   3        1.62       -0.23      0.63 o 
   6  14   3       33.25       37.93      1.79 o 
  -6  15   3        4.78        3.47      0.86 o 
  -5  15   3       19.75       14.10      1.03 o 
  -4  15   3       27.44       28.90      1.06 o 
  -3  15   3        4.11        6.45      0.71 o 
  -2  15   3        7.22        5.32      0.59 o 
  -1  15   3       10.18       14.84      0.71 o 
   0  15   3       21.34       20.61      0.76 o 
   1  15   3        0.88        0.73      0.48 o 
   2  15   3       16.20       17.86      0.85 o 
   3  15   3        0.15       -0.51      0.51 o 
   4  15   3        0.47       -0.54      0.54 o 
   5  15   3       68.39       69.06      1.87 o 
   6  15   3       18.22       13.60      1.09 o 
  -5  16   3        1.12        0.59      0.63 o 
  -4  16   3       10.95       13.90      0.87 o 
  -3  16   3       60.27       51.12      1.46 o 
  -2  16   3       36.47       42.83      1.23 o 
  -1  16   3      185.28      162.24      2.05 o 
   0  16   3        2.36        1.32      0.53 o 
   1  16   3       95.56       96.10      1.74 o 
   2  16   3       11.14       13.23      0.82 o 
   3  16   3       11.82       11.23      0.84 o 
   4  16   3        5.41        3.13      0.80 o 
   5  16   3        0.28       -0.64      0.70 o 
  -4  17   3       18.41       18.86      0.98 o 
  -3  17   3        0.11        0.51      0.55 o 
  -2  17   3        2.91        2.98      0.61 o 
  -1  17   3        0.15       -0.04      0.46 o 
   0  17   3        0.61        2.09      0.52 o 
   1  17   3       81.02       88.41      1.59 o 
   2  17   3        7.20       13.44      0.79 o 
   3  17   3       19.88       20.30      1.08 o 
   4  17   3        2.09        1.58      1.03 o 
  -2  18   3        1.32        0.44      0.58 o 
  -1  18   3       24.75       29.35      1.05 o 
   0  18   3       22.25       28.46      1.04 o 
   1  18   3        7.79        9.63      0.75 o 
   2  18   3        0.22        1.19      0.56 o 
 -10   0   4       11.62        9.30      2.37 o 
  -9   0   4      165.42      169.20      6.13 o 
  -8   0   4       23.62       17.02      2.18 o 
  -7   0   4      126.94      118.26      2.63 o 
  -6   0   4     1193.77     1167.19     11.15 o 
  -5   0   4     1521.56     1537.96     11.84 o 
  -4   0   4      167.64      132.45      2.18 o 
  -3   0   4    15736.01    15428.20    138.50 o 
  -2   0   4      427.03      413.15      4.56 o 
  -1   0   4      421.82      466.28      6.63 o 
   0   0   4     3892.22     3933.07     40.91 o 
   1   0   4      287.79      262.73      3.43 o 
   2   0   4     4977.64     4737.66     33.57 o 
   3   0   4     1395.06     1487.90     11.52 o 
   4   0   4     1052.78     1027.65      7.47 o 
   5   0   4      160.02      152.04      2.78 o 
   6   0   4       80.15       91.71      1.67 o 
   7   0   4      267.91      245.71      3.07 o 
   8   0   4      151.32      135.20      2.31 o 
   9   0   4        0.42        0.99      0.69 o 
  10   0   4      128.79      132.45      2.89 o 
 -10   1   4       56.06       59.43      2.23 o 
  -9   1   4        0.45        0.79      1.12 o 
  -8   1   4       55.66       56.42      2.38 o 
  -7   1   4       57.93       59.93      1.36 o 
  -6   1   4      444.05      448.00      3.76 o 
  -5   1   4       71.17       64.26      1.06 o 
  -4   1   4        3.01        1.42      0.52 o 
  -3   1   4     1138.90     1183.69      7.02 o 
  -2   1   4     1148.94     1234.62      8.76 o 
  -1   1   4     1115.11     1077.40      7.03 o 
   0   1   4      279.13      289.74      3.03 o 
   1   1   4      208.69      173.97      1.49 o 
   2   1   4      198.74      220.14      1.72 o 
   3   1   4      895.40      835.75      4.96 o 
   4   1   4       22.80       27.20      0.59 o 
   5   1   4     1515.27     1467.62      7.74 o 
   6   1   4       82.67       88.35      1.15 o 
   7   1   4      357.37      346.61      2.68 o 
   8   1   4        1.49        1.08      0.44 o 
   9   1   4       30.20       32.49      1.03 o 
  10   1   4       29.27       26.68      1.05 o 
 -10   2   4      123.12      126.40      2.66 o 
  -9   2   4       39.68       35.48      2.37 o 
  -8   2   4        2.76        2.60      0.70 o 
  -7   2   4        2.97        3.92      0.55 o 
  -6   2   4      771.44      753.29      6.03 o 
  -5   2   4       30.70       29.35      0.75 o 
  -4   2   4        4.11        5.25      0.59 o 
  -3   2   4      132.90      160.34      1.69 o 
  -2   2   4       44.42       34.96      0.64 o 
  -1   2   4     1418.89     1488.31      9.38 o 
   0   2   4      116.24      156.70      1.70 o 
   1   2   4      570.23      584.74      3.47 o 
   2   2   4      111.42       97.72      1.06 o 
   3   2   4       10.45       10.02      0.50 o 
   4   2   4        6.27        5.84      0.48 o 
   5   2   4       84.35       72.55      1.11 o 
   6   2   4        9.89        5.67      0.42 o 
   7   2   4       52.57       55.49      1.02 o 
   8   2   4       39.16       51.93      1.11 o 
   9   2   4       42.89       51.24      1.26 o 
  10   2   4       11.79       10.01      0.86 o 
 -10   3   4       19.38       14.82      1.19 o 
  -9   3   4       17.81       16.80      2.57 o 
  -8   3   4      302.11      293.55      3.65 o 
  -7   3   4       38.69       38.63      1.32 o 
  -6   3   4      179.91      170.56      2.04 o 
  -5   3   4        2.05        4.37      0.45 o 
  -4   3   4       35.78       33.40      0.77 o 
  -3   3   4       16.05       10.03      0.49 o 
  -2   3   4      317.19      356.65      2.36 o 
  -1   3   4      186.58      185.30      1.54 o 
   0   3   4      859.79      903.27      7.55 o 
   1   3   4      424.38      485.41      3.57 o 
   2   3   4      578.47      648.52      4.16 o 
   3   3   4       34.44       41.98      0.70 o 
   4   3   4      239.26      240.57      1.80 o 
   5   3   4      505.64      511.44      3.67 o 
   6   3   4       31.49       28.10      0.71 o 
   7   3   4       47.51       41.73      0.95 o 
   8   3   4        6.55        6.38      0.55 o 
   9   3   4       13.23       12.79      0.72 o 
  10   3   4       16.90       16.64      0.95 o 
 -10   4   4       35.97       40.78      1.61 o 
  -9   4   4        3.10        1.48      0.95 o 
  -8   4   4       11.08       12.34      0.84 o 
  -7   4   4       19.86       29.78      1.22 o 
  -6   4   4      293.74      283.29      2.78 o 
  -5   4   4      439.80      399.88      4.22 o 
  -4   4   4      419.11      400.80      3.94 o 
  -3   4   4      711.30      720.20      6.35 o 
  -2   4   4        0.78        1.58      0.22 o 
  -1   4   4       40.10       47.36      0.88 o 
   0   4   4     2676.19     2822.77     16.18 o 
   1   4   4      415.13      450.07      3.09 o 
   2   4   4     5556.38     5713.95     28.59 o 
   3   4   4        1.14        0.11      0.22 o 
   4   4   4      227.26      220.79      1.83 o 
   5   4   4       46.27       40.79      0.82 o 
   6   4   4      147.48      134.44      1.46 o 
   7   4   4      174.28      162.56      1.82 o 
   8   4   4       61.71       61.25      1.21 o 
   9   4   4        0.10        0.26      0.47 o 
  10   4   4       20.93       24.77      1.40 o 
 -10   5   4        5.14        4.44      0.90 o 
  -9   5   4        5.57        4.35      1.04 o 
  -8   5   4        1.45        1.04      0.68 o 
  -7   5   4       91.65       91.26      2.01 o 
  -6   5   4      276.11      273.11      3.28 o 
  -5   5   4      308.92      327.92      3.25 o 
  -4   5   4       45.50       41.90      0.86 o 
  -3   5   4       27.37       27.11      0.68 o 
  -2   5   4      115.58      104.32      1.17 o 
  -1   5   4      100.64      103.64      1.20 o 
   0   5   4      195.36      212.79      1.64 o 
   1   5   4        0.63        1.28      0.44 o 
   2   5   4        0.02        0.86      0.26 o 
   3   5   4      154.45      144.14      1.35 o 
   4   5   4      277.07      262.51      2.31 o 
   5   5   4       85.17       72.00      1.09 o 
   6   5   4       24.63       21.71      0.70 o 
   7   5   4        3.03        2.05      0.44 o 
   8   5   4      123.95      139.00      1.82 o 
   9   5   4        1.04        1.38      0.57 o 
 -10   6   4        2.09        1.97      0.99 o 
  -9   6   4        0.84        3.07      1.26 o 
  -8   6   4       30.81       29.82      1.52 o 
  -7   6   4        8.08        9.46      0.89 o 
  -6   6   4      472.28      471.90      5.04 o 
  -5   6   4      403.75      415.16      3.53 o 
  -4   6   4      169.78      169.38      1.98 o 
  -3   6   4     1696.29     1752.62     14.27 o 
  -2   6   4       11.47       12.86      0.44 o 
  -1   6   4      141.51      137.53      1.15 o 
   0   6   4      120.24      121.25      1.12 o 
   1   6   4       48.41       40.78      0.67 o 
   2   6   4      890.76      906.66      5.65 o 
   3   6   4      122.52      115.58      1.32 o 
   4   6   4      133.31      135.15      1.42 o 
   5   6   4       53.01       46.17      0.97 o 
   6   6   4       91.24       77.29      1.31 o 
   7   6   4       85.78       84.66      1.45 o 
   8   6   4       12.83       10.46      0.82 o 
   9   6   4        8.28        9.55      0.86 o 
  -9   7   4       18.54       18.29      2.18 o 
  -8   7   4        4.45        2.08      1.12 o 
  -7   7   4      117.48      133.66      2.78 o 
  -6   7   4      150.32      166.37      3.46 o 
  -5   7   4      253.52      272.08      2.98 o 
  -4   7   4        3.26        3.53      0.58 o 
  -3   7   4      182.50      200.97      1.89 o 
  -2   7   4      318.30      352.06      2.37 o 
  -1   7   4      567.38      569.02      3.40 o 
   0   7   4      461.70      458.83      3.04 o 
   1   7   4      119.53      120.10      1.18 o 
   2   7   4       61.29       63.17      0.95 o 
   3   7   4      949.01      935.44      5.62 o 
   4   7   4      109.22      107.55      1.42 o 
   5   7   4       66.33       52.70      1.14 o 
   6   7   4        0.05        0.70      0.46 o 
   7   7   4       24.53       16.98      0.86 o 
   8   7   4        6.07       10.98      0.85 o 
   9   7   4        5.68        5.65      0.80 o 
  -9   8   4       28.16       32.63      2.17 o 
  -8   8   4       11.08       13.85      2.18 o 
  -7   8   4        3.69        7.76      1.13 o 
  -6   8   4      253.96      238.78      4.68 o 
  -5   8   4        9.92       11.16      0.86 o 
  -4   8   4       24.57       22.45      0.72 o 
  -3   8   4        8.14       11.68      0.59 o 
  -2   8   4       58.03       62.87      1.20 o 
  -1   8   4      481.41      520.86      3.32 o 
   0   8   4        4.66        7.88      0.43 o 
   1   8   4       71.60       64.85      0.87 o 
   2   8   4       72.59       75.39      1.17 o 
   3   8   4        7.80        9.84      0.50 o 
   4   8   4        1.17        0.85      0.39 o 
   5   8   4        4.66        3.30      0.60 o 
   6   8   4        7.75        9.51      0.66 o 
   7   8   4       13.53       13.29      0.82 o 
   8   8   4        0.52        0.09      0.60 o 
   9   8   4       63.11       71.79      1.81 o 
  -9   9   4        5.49        4.75      1.78 o 
  -8   9   4      261.82      258.05      7.92 o 
  -7   9   4        5.94        7.65      0.99 o 
  -6   9   4       16.62       17.22      1.05 o 
  -5   9   4       21.13       18.09      1.01 o 
  -4   9   4        4.03        6.05      0.56 o 
  -3   9   4       27.92       30.55      0.78 o 
  -2   9   4       56.34       45.74      0.87 o 
  -1   9   4        3.68        1.77      0.27 o 
   0   9   4      586.95      542.05      3.41 o 
   1   9   4      597.65      568.87      3.58 o 
   2   9   4      392.57      371.55      2.84 o 
   3   9   4      223.58      222.43      2.31 o 
   4   9   4      170.69      136.85      1.94 o 
   5   9   4      182.03      166.08      2.09 o 
   6   9   4       30.99       22.22      0.90 o 
   7   9   4       21.07       17.55      0.95 o 
   8   9   4       43.33       38.65      1.36 o 
  -8  10   4       17.50       14.45      2.37 o 
  -7  10   4      117.91      121.52      3.50 o 
  -6  10   4       19.59       24.23      1.45 o 
  -5  10   4      112.34      106.07      1.74 o 
  -4  10   4      238.57      264.79      2.81 o 
  -3  10   4      235.87      223.36      2.11 o 
  -2  10   4        3.52        3.04      0.39 o 
  -1  10   4        0.06        0.26      0.42 o 
   0  10   4      598.39      611.86      4.08 o 
   1  10   4       41.34       51.99      0.95 o 
   2  10   4     2175.77     2205.04     13.42 o 
   3  10   4       24.86       33.26      1.43 o 
   4  10   4       57.39       73.06      1.35 o 
   5  10   4        3.70        2.46      0.52 o 
   6  10   4       14.36       15.56      0.83 o 
   7  10   4       27.73       21.70      1.04 o 
   8  10   4       69.11       77.29      2.48 o 
  -8  11   4       47.62       52.84      3.76 o 
  -7  11   4      220.77      249.13      5.25 o 
  -6  11   4      425.45      431.69      4.98 o 
  -5  11   4      372.14      406.12      3.83 o 
  -4  11   4      103.33       92.53      1.61 o 
  -3  11   4        7.74       12.39      0.66 o 
  -2  11   4       37.78       32.90      0.86 o 
  -1  11   4      240.00      266.37      2.06 o 
   0  11   4       27.54       30.75      0.77 o 
   1  11   4       59.44       63.89      1.00 o 
   2  11   4       35.97       34.04      1.04 o 
   3  11   4      153.02      163.85      2.17 o 
   4  11   4        0.49        0.67      0.45 o 
   5  11   4       52.69       61.02      1.36 o 
   6  11   4        0.43       -0.50      0.51 o 
   7  11   4       54.72       59.22      1.58 o 
   8  11   4       92.05      120.72      2.34 o 
  -8  12   4        2.71        3.36      1.78 o 
  -7  12   4       64.55       70.32      2.36 o 
  -6  12   4       29.23       24.34      1.89 o 
  -5  12   4       19.95       23.28      1.00 o 
  -4  12   4       90.92       74.48      1.37 o 
  -3  12   4       14.44       11.24      0.62 o 
  -2  12   4       69.82       79.45      1.36 o 
  -1  12   4      192.63      181.03      1.78 o 
   0  12   4      199.48      216.17      2.00 o 
   1  12   4        0.71        1.96      0.43 o 
   2  12   4        0.03        0.78      0.46 o 
   3  12   4        2.71        5.78      0.57 o 
   4  12   4       16.06       15.32      0.78 o 
   5  12   4        0.15        0.80      0.53 o 
   6  12   4        2.13        1.91      0.64 o 
   7  12   4       18.11       15.74      1.04 o 
  -7  13   4       36.72       37.41      1.90 o 
  -6  13   4        0.50        0.48      0.84 o 
  -5  13   4       10.66        9.10      0.96 o 
  -4  13   4       46.00       44.67      1.17 o 
  -3  13   4       46.78       49.84      1.23 o 
  -2  13   4       70.84       72.07      1.49 o 
  -1  13   4      204.92      179.95      1.96 o 
   0  13   4      330.36      310.93      2.89 o 
   1  13   4       34.04       26.97      0.99 o 
   2  13   4        8.31       10.25      0.63 o 
   3  13   4      169.81      168.99      2.36 o 
   4  13   4       10.80        7.79      0.82 o 
   5  13   4       26.21       27.76      1.36 o 
   6  13   4        7.75        3.88      0.81 o 
  -6  14   4       14.79       17.35      1.25 o 
  -5  14   4       12.06       11.83      1.06 o 
  -4  14   4        3.66        5.42      0.72 o 
  -3  14   4      145.00      147.22      2.34 o 
  -2  14   4       10.06        7.43      0.67 o 
  -1  14   4       11.21        9.43      0.60 o 
   0  14   4       12.02       14.99      0.70 o 
   1  14   4        1.47        0.88      0.51 o 
   2  14   4       80.08       92.05      1.59 o 
   3  14   4       15.74       11.87      0.81 o 
   4  14   4        0.37        0.83      0.59 o 
   5  14   4        1.10        2.71      0.72 o 
   6  14   4        8.41        8.13      0.95 o 
  -5  15   4       39.34       38.32      1.58 o 
  -4  15   4       26.89       28.64      1.26 o 
  -3  15   4        5.13        2.78      0.74 o 
  -2  15   4       14.61       14.62      0.99 o 
  -1  15   4       79.64       87.65      1.60 o 
   0  15   4       54.62       50.82      1.56 o 
   1  15   4       91.25      105.32      1.72 o 
   2  15   4        0.42       -0.41      0.49 o 
   3  15   4      112.92      125.60      2.84 o 
   4  15   4        6.02        8.32      0.90 o 
   5  15   4       21.50       31.26      1.40 o 
  -4  16   4        2.85        2.18      0.72 o 
  -3  16   4        8.08        6.57      0.79 o 
  -2  16   4        9.65       10.08      1.34 o 
  -1  16   4        0.05        0.43      0.59 o 
   0  16   4        0.64        0.30      0.56 o 
   1  16   4        0.65        2.36      0.56 o 
   2  16   4       14.11       16.21      0.89 o 
   3  16   4       12.14        8.49      0.86 o 
   4  16   4        0.09        0.10      0.68 o 
  -3  17   4        4.02        2.98      0.79 o 
  -2  17   4       15.18       14.13      1.06 o 
  -1  17   4        9.39        8.93      0.82 o 
   0  17   4        3.64        4.53      0.63 o 
   1  17   4       33.66       32.96      1.00 o 
   2  17   4        0.61        0.36      0.58 o 
 -10   1   5        4.23        3.98      1.51 o 
  -9   1   5      156.76      153.69      2.83 o 
  -8   1   5        8.76       10.73      1.46 o 
  -7   1   5        7.37        6.92      0.95 o 
  -6   1   5        3.48        3.04      0.88 o 
  -5   1   5       33.76       31.67      1.16 o 
  -4   1   5      842.88      826.12      7.43 o 
  -3   1   5      993.26     1036.17      7.89 o 
  -2   1   5     2104.43     2116.81     13.24 o 
  -1   1   5      156.34      140.72      1.64 o 
   0   1   5       96.33       98.52      1.20 o 
   1   1   5       39.85       32.07      0.75 o 
   2   1   5      951.52      955.44      7.07 o 
   3   1   5      457.09      468.69      3.81 o 
   4   1   5      405.14      388.10      3.15 o 
   5   1   5       51.59       44.88      0.98 o 
   6   1   5      113.07      102.13      1.71 o 
   7   1   5        0.30        1.05      0.44 o 
   8   1   5        0.62       -0.05      0.53 o 
   9   1   5        2.29        1.26      0.65 o 
 -10   2   5        1.20        2.74      0.87 o 
  -9   2   5       76.53       76.99      2.14 o 
  -8   2   5        2.43        2.20      0.99 o 
  -7   2   5       40.34       42.12      1.75 o 
  -6   2   5       16.02       16.65      1.44 o 
  -5   2   5        1.54        0.99      0.51 o 
  -4   2   5       63.98       75.38      1.83 o 
  -3   2   5      518.27      564.01      4.37 o 
  -2   2   5      280.31      282.57      2.59 o 
  -1   2   5       25.85       28.37      0.72 o 
   0   2   5       78.58       69.90      1.03 o 
   1   2   5       13.12       15.74      0.62 o 
   2   2   5       57.47       67.33      1.23 o 
   3   2   5      285.89      310.25      2.88 o 
   4   2   5       73.49       70.62      1.27 o 
   5   2   5       17.48       16.88      0.66 o 
   6   2   5        0.29        1.12      0.48 o 
   7   2   5        4.17        4.32      0.55 o 
   8   2   5        4.91        4.50      0.56 o 
   9   2   5        6.79        7.79      0.77 o 
 -10   3   5       83.58       96.24      2.57 o 
  -9   3   5       51.02       57.04      1.80 o 
  -8   3   5       13.44       13.05      1.33 o 
  -7   3   5        0.22       -0.07      0.69 o 
  -6   3   5      170.34      168.48      3.14 o 
  -5   3   5      109.81      104.37      1.98 o 
  -4   3   5     1433.98     1394.40     11.45 o 
  -3   3   5      177.89      183.13      2.24 o 
  -2   3   5     2841.85     2854.21     17.46 o 
  -1   3   5        1.57        1.43      0.30 o 
   0   3   5       69.53       75.04      1.09 o 
   1   3   5      200.19      204.16      2.19 o 
   2   3   5      675.99      678.26      4.93 o 
   3   3   5      862.30      852.39      5.55 o 
   4   3   5     1213.76     1183.86      6.97 o 
   5   3   5      417.69      404.96      3.19 o 
   6   3   5      100.69      107.63      1.80 o 
   7   3   5       85.82       82.38      1.42 o 
   8   3   5        1.78        1.22      0.54 o 
   9   3   5       34.66       35.16      1.33 o 
 -10   4   5        0.46        1.08      0.99 o 
  -9   4   5        5.35        6.73      1.14 o 
  -8   4   5        1.39        0.25      0.60 o 
  -7   4   5       34.74       41.27      1.71 o 
  -6   4   5       63.00       59.07      2.35 o 
  -5   4   5      305.95      305.01      4.28 o 
  -4   4   5       33.21       33.60      1.45 o 
  -3   4   5      672.88      670.90      8.05 o 
  -2   4   5      207.56      211.91      2.17 o 
  -1   4   5       64.33       60.82      1.29 o 
   0   4   5      297.44      300.73      2.57 o 
   1   4   5      244.13      259.65      2.39 o 
   2   4   5      845.42      842.49      6.30 o 
   3   4   5      144.23      146.87      1.81 o 
   4   4   5      376.00      368.28      2.89 o 
   5   4   5       10.35       14.42      0.63 o 
   6   4   5       90.14       92.78      1.57 o 
   7   4   5        1.71        1.37      0.47 o 
   8   4   5       68.53       66.90      1.47 o 
   9   4   5        0.14       -0.56      0.58 o 
  -9   5   5       57.16       58.34      2.15 o 
  -8   5   5      246.80      255.24      3.77 o 
  -7   5   5       55.40       59.87      2.04 o 
  -6   5   5       69.59       81.39      2.16 o 
  -5   5   5       51.35       48.94      2.02 o 
  -4   5   5       46.36       46.02      1.16 o 
  -3   5   5      456.16      445.01      4.11 o 
  -2   5   5      130.30      121.76      1.57 o 
  -1   5   5      698.78      663.68      5.35 o 
   0   5   5      132.92      138.90      1.76 o 
   1   5   5        0.04        0.41      0.35 o 
   2   5   5       28.66       26.42      0.88 o 
   3   5   5       39.65       41.20      0.97 o 
   4   5   5      122.92      122.30      1.47 o 
   5   5   5      185.39      174.88      2.05 o 
   6   5   5       66.71       68.77      1.36 o 
   7   5   5       18.62       18.02      0.85 o 
   8   5   5        1.93        0.79      0.59 o 
   9   5   5        7.21        8.02      0.85 o 
  -9   6   5       74.80       77.16      6.63 o 
  -8   6   5        0.10       -0.19      0.86 o 
  -7   6   5       26.65       25.14      1.48 o 
  -6   6   5       28.04       23.92      1.29 o 
  -5   6   5        2.77        2.11      0.69 o 
  -4   6   5       91.91       95.45      1.92 o 
  -3   6   5       12.21       13.17      0.72 o 
  -2   6   5      105.14      109.17      1.98 o 
  -1   6   5      269.93      276.58      2.87 o 
   0   6   5      240.70      267.20      2.71 o 
   1   6   5        0.07        0.28      0.32 o 
   2   6   5       10.65        8.75      0.60 o 
   3   6   5       30.05       30.82      0.91 o 
   4   6   5       13.18       13.24      0.64 o 
   5   6   5       28.84       22.75      0.97 o 
   6   6   5      103.69      105.89      1.69 o 
   7   6   5        0.01        0.10      0.50 o 
   8   6   5        1.28        1.64      0.64 o 
   9   6   5       28.45       34.05      1.45 o 
  -9   7   5       60.02       52.64      3.96 o 
  -8   7   5        4.13        3.36      1.78 o 
  -7   7   5        2.17        1.39      1.04 o 
  -6   7   5       73.43       65.10      2.56 o 
  -5   7   5      152.45      160.58      3.89 o 
  -4   7   5      803.51      772.63      7.25 o 
  -3   7   5      100.99       92.66      1.59 o 
  -2   7   5      950.89      919.46      7.39 o 
  -1   7   5       31.13       31.66      0.86 o 
   0   7   5       21.95       16.50      0.84 o 
   1   7   5       97.64       98.09      1.58 o 
   2   7   5      567.44      560.37      5.74 o 
   3   7   5      687.73      714.61      5.34 o 
   4   7   5       83.93       84.45      1.28 o 
   5   7   5        0.03        0.23      0.49 o 
   6   7   5       48.11       54.71      1.29 o 
   7   7   5       64.69       69.17      1.60 o 
   8   7   5        1.65        1.16      0.76 o 
  -9   8   5        5.98        4.16      2.18 o 
  -8   8   5        5.14        6.13      1.98 o 
  -7   8   5       55.88       55.87      6.63 o 
  -6   8   5        8.10        7.43      1.18 o 
  -5   8   5      346.95      333.86     10.55 o 
  -4   8   5       55.75       59.60      1.60 o 
  -3   8   5      108.58      101.19      1.70 o 
  -2   8   5        2.61        0.95      0.47 o 
  -1   8   5      180.34      171.00      2.04 o 
   0   8   5       20.22       21.36      0.96 o 
   1   8   5      172.31      156.05      1.92 o 
   2   8   5      715.77      696.66      4.88 o 
   3   8   5        0.11       -0.03      0.34 o 
   4   8   5      159.21      167.80      3.21 o 
   5   8   5      140.78      132.12      2.03 o 
   6   8   5      101.64       98.86      1.75 o 
   7   8   5        0.39       -0.54      0.54 o 
   8   8   5       38.73       44.42      1.45 o 
  -8   9   5       25.60       26.12      2.97 o 
  -7   9   5        2.62        1.39      1.39 o 
  -6   9   5       19.79       18.72      1.66 o 
  -5   9   5       37.45       39.76      1.72 o 
  -4   9   5        7.94        9.37      0.84 o 
  -3   9   5       13.12       12.53      0.68 o 
  -2   9   5       33.20       34.67      1.00 o 
  -1   9   5      217.61      244.79      2.39 o 
   0   9   5      101.32       90.15      1.81 o 
   1   9   5      145.34      162.04      1.88 o 
   2   9   5        2.09        4.97      0.51 o 
   3   9   5       41.11       40.74      1.13 o 
   4   9   5       55.81       52.88      1.45 o 
   5   9   5        7.35       10.42      0.71 o 
   6   9   5       17.31       19.21      0.97 o 
   7   9   5       12.91       16.62      1.03 o 
   8   9   5        6.72        8.05      0.95 o 
  -7  10   5       61.29       58.18      3.76 o 
  -6  10   5       41.45       37.01      2.97 o 
  -5  10   5       57.61       61.74      2.05 o 
  -4  10   5        8.05        8.18      0.86 o 
  -3  10   5      202.30      205.31      3.75 o 
  -2  10   5       23.84       24.52      1.05 o 
  -1  10   5        2.18        1.29      0.45 o 
   0  10   5       88.24       79.55      1.34 o 
   1  10   5       25.92       24.61      0.80 o 
   2  10   5      244.34      238.75      3.24 o 
   3  10   5       84.87       88.97      1.77 o 
   4  10   5        4.23        3.78      0.60 o 
   5  10   5       34.69       41.02      1.18 o 
   6  10   5       12.01       11.75      0.86 o 
   7  10   5        0.00       -0.57      0.63 o 
  -6  11   5       29.96       33.26      2.10 o 
  -5  11   5       86.97       85.70      2.47 o 
  -4  11   5       30.38       33.35      1.33 o 
  -3  11   5       11.90       14.94      0.79 o 
  -2  11   5        0.26        0.22      0.48 o 
  -1  11   5      153.39      164.66      2.50 o 
   0  11   5        0.45       -0.11      0.45 o 
   1  11   5      304.91      289.72      2.74 o 
   2  11   5        0.05        0.42      0.55 o 
   3  11   5       19.02       21.54      0.97 o 
   4  11   5       11.04       13.25      0.75 o 
   5  11   5       30.87       26.21      1.18 o 
   6  11   5        3.95        6.04      0.87 o 
   7  11   5        7.38       10.22      0.94 o 
  -6  12   5       12.60       16.62      2.57 o 
  -5  12   5       47.65       50.29      2.45 o 
  -4  12   5       70.86       79.92      2.14 o 
  -3  12   5      246.79      255.15      2.65 o 
  -2  12   5       11.35       11.94      0.76 o 
  -1  12   5       12.14       14.97      0.82 o 
   0  12   5      118.02      123.88      2.15 o 
   1  12   5       24.79       27.08      1.08 o 
   2  12   5        0.69        0.02      0.48 o 
   3  12   5       49.21       52.86      1.27 o 
   4  12   5       48.32       49.35      1.29 o 
   5  12   5       40.04       54.43      1.45 o 
   6  12   5        0.36        0.37      0.63 o 
  -6  13   5        0.01       -0.99      1.78 o 
  -5  13   5       57.78       67.48      4.16 o 
  -4  13   5        2.89        4.14      1.09 o 
  -3  13   5       10.84       16.89      1.00 o 
  -2  13   5        4.75        2.76      1.09 o 
  -1  13   5       85.78       82.64      1.63 o 
   0  13   5        0.76        0.02      0.56 o 
   1  13   5       11.27       10.39      1.02 o 
   2  13   5        0.96        0.33      0.54 o 
   3  13   5       19.87       24.64      0.97 o 
   4  13   5       18.44       16.20      1.00 o 
   5  13   5        4.32        3.18      0.70 o 
   6  13   5       13.78       14.06      1.09 o 
  -6  14   5       24.01       24.54      3.17 o 
  -5  14   5       78.54       82.52      4.55 o 
  -4  14   5       40.61       28.71      3.03 o 
  -3  14   5      332.78      319.12      3.86 o 
  -2  14   5       24.87       18.05      1.29 o 
  -1  14   5       39.29       35.67      1.46 o 
   0  14   5        3.67        3.51      0.79 o 
   1  14   5       51.46       41.27      1.36 o 
   2  14   5       60.68       60.08      2.01 o 
   3  14   5       59.09       52.69      1.75 o 
   4  14   5        6.52        6.05      0.83 o 
   5  14   5       24.63       23.70      1.41 o 
  -5  15   5        0.09        0.00      1.78 o 
  -4  15   5        7.17        4.49      1.37 o 
  -3  15   5       23.30       28.15      1.71 o 
  -2  15   5        8.97       12.28      1.09 o 
  -1  15   5       49.08       64.71      1.93 o 
   0  15   5       52.33       40.17      1.56 o 
   1  15   5       66.41       80.16      2.10 o 
   2  15   5        0.01        0.86      0.81 o 
   3  15   5       18.06       18.94      1.23 o 
   4  15   5        1.14       -1.00      1.00 o 
  -3  16   5       39.34       50.54      2.26 o 
  -2  16   5       13.06       20.01      1.19 o 
  -1  16   5        3.43        5.79      0.96 o 
   0  16   5        1.59        1.24      0.76 o 
   1  16   5        2.44        2.89      0.73 o 
   2  16   5       12.20        6.26      1.00 o 
   3  16   5       59.34       70.99      2.44 o 
   0  17   5        0.15        0.07      0.91 o 
  -9   0   6       24.89       27.11      3.17 o 
  -8   0   6       84.74       99.54      4.75 o 
  -7   0   6        2.17        0.59      1.58 o 
  -6   0   6        0.92        0.30      0.89 o 
  -5   0   6       47.06       41.92      5.74 o 
  -4   0   6     1772.57     1786.44     20.60 o 
  -3   0   6     2733.30     2727.30     24.10 o 
  -2   0   6      502.78      523.98      7.70 o 
  -1   0   6      103.76      107.95      2.16 o 
   0   0   6      363.06      352.82      5.58 o 
   1   0   6       95.21      101.89      2.47 o 
   2   0   6        7.50       12.02      1.09 o 
   3   0   6       74.84       82.31      2.01 o 
   4   0   6        1.91        1.78      2.01 o 
   5   0   6       41.68       50.08      2.28 o 
   6   0   6        7.79        7.29      1.72 o 
   7   0   6       37.62       47.23      1.63 o 
   8   0   6        1.96        3.03      0.93 o 
   9   0   6       29.20       28.70      2.17 o 
  -9   1   6        2.66        4.22      2.67 o 
  -8   1   6       87.59       85.20      7.32 o 
  -7   1   6        0.53       -0.42      0.85 o 
  -6   1   6       73.51       73.91      1.85 o 
  -5   1   6      363.18      360.62      4.27 o 
  -4   1   6        0.92        2.41      0.55 o 
  -3   1   6      396.27      367.90      3.71 o 
  -2   1   6      247.81      242.22      2.76 o 
  -1   1   6        4.28        3.95      0.81 o 
   0   1   6      139.40      145.13      2.30 o 
   1   1   6      128.71      114.33      1.64 o 
   2   1   6       79.57       82.13      1.48 o 
   3   1   6      119.56      109.02      1.78 o 
   4   1   6      966.55      983.87      7.14 o 
   5   1   6      207.95      195.99      2.25 o 
   6   1   6       87.79       88.75      1.70 o 
   7   1   6       74.18       79.95      1.47 o 
   8   1   6       15.13       14.24      0.91 o 
   9   1   6       29.60       24.82      1.71 o 
  -9   2   6       11.71       12.29      1.74 o 
  -8   2   6      107.98      109.80      6.93 o 
  -7   2   6      220.06      230.08      4.07 o 
  -6   2   6        8.50        8.26      0.99 o 
  -5   2   6      543.67      541.46      5.66 o 
  -4   2   6        0.56        0.60      0.46 o 
  -3   2   6       19.80       20.36      0.79 o 
  -2   2   6      762.01      732.25      5.50 o 
  -1   2   6      442.96      456.70      3.82 o 
   0   2   6     3213.26     3116.06     24.22 o 
   1   2   6      300.82      304.84      2.77 o 
   2   2   6      254.61      233.70      2.40 o 
   3   2   6      108.13      108.06      1.62 o 
   4   2   6      211.20      197.46      2.18 o 
   5   2   6      458.41      434.55      3.71 o 
   6   2   6      251.36      252.18      2.97 o 
   7   2   6        0.53        0.67      0.59 o 
   8   2   6       56.61       62.06      2.08 o 
  -9   3   6        9.08        7.27      1.54 o 
  -8   3   6      260.14      263.61      6.12 o 
  -7   3   6        0.83        1.12      0.91 o 
  -6   3   6       40.05       37.17      1.67 o 
  -5   3   6        0.34        0.00      0.58 o 
  -4   3   6       45.65       45.08      1.22 o 
  -3   3   6      124.91      120.58      2.04 o 
  -2   3   6      125.29      124.56      1.72 o 
  -1   3   6       27.52       22.20      0.79 o 
   0   3   6        0.05        0.26      0.43 o 
   1   3   6       21.19       28.02      1.37 o 
   2   3   6       44.70       47.64      1.15 o 
   3   3   6       46.82       40.70      1.03 o 
   4   3   6       84.26       90.89      1.90 o 
   5   3   6       49.93       49.17      1.21 o 
   6   3   6        1.36        2.26      0.58 o 
   7   3   6       24.26       26.68      1.00 o 
   8   3   6        9.02        8.76      0.90 o 
  -9   4   6       24.93       28.01      2.24 o 
  -8   4   6       75.49       76.53      3.25 o 
  -7   4   6      165.41      177.81      4.50 o 
  -6   4   6        1.48        1.33      1.01 o 
  -5   4   6        1.41        3.83      0.76 o 
  -4   4   6        1.09        0.64      0.46 o 
  -3   4   6      266.09      239.15      2.80 o 
  -2   4   6      320.11      322.27      3.23 o 
  -1   4   6       42.46       41.48      1.33 o 
   0   4   6      182.94      170.75      1.93 o 
   1   4   6       38.91       39.06      1.15 o 
   2   4   6       36.75       40.72      0.97 o 
   3   4   6       60.06       61.32      1.35 o 
   4   4   6       18.42       17.09      0.78 o 
   5   4   6      303.90      316.69      3.02 o 
   6   4   6        2.45        0.98      0.47 o 
   7   4   6       24.38       30.20      1.14 o 
   8   4   6       29.04       35.42      1.43 o 
  -9   5   6        4.89        6.36      1.46 o 
  -8   5   6        2.51        5.29      1.46 o 
  -7   5   6        9.50        7.99      1.18 o 
  -6   5   6       16.49       10.63      1.06 o 
  -5   5   6       13.47       12.14      1.15 o 
  -4   5   6       77.30       62.90      1.64 o 
  -3   5   6       90.10       88.38      1.63 o 
  -2   5   6       12.76       16.87      0.91 o 
  -1   5   6      433.51      442.32      4.19 o 
   0   5   6       17.05       19.67      0.90 o 
   1   5   6      151.48      146.34      2.31 o 
   2   5   6       25.19       21.21      0.86 o 
   3   5   6       94.40       93.55      1.52 o 
   4   5   6       92.13       84.82      1.67 o 
   5   5   6       62.75       54.92      1.23 o 
   6   5   6       11.42       13.11      0.82 o 
   7   5   6       16.94       21.30      1.13 o 
   8   5   6        2.23        1.39      0.74 o 
  -9   6   6        2.04        0.99      1.98 o 
  -8   6   6       35.48       35.82      3.36 o 
  -7   6   6       28.96       22.42      1.94 o 
  -6   6   6       14.25       15.11      1.60 o 
  -5   6   6       32.92       28.15      1.74 o 
  -4   6   6      126.75      108.44      3.41 o 
  -3   6   6      275.03      275.92      6.68 o 
  -2   6   6      340.03      328.52      4.00 o 
  -1   6   6       32.40       37.36      1.37 o 
   0   6   6      509.05      528.44      6.43 o 
   1   6   6       98.59       96.27      1.92 o 
   2   6   6       12.57       13.92      0.78 o 
   3   6   6        1.02        1.01      0.47 o 
   4   6   6       52.87       53.79      1.35 o 
   5   6   6       32.99       38.34      1.48 o 
   6   6   6        7.44        7.07      0.75 o 
   7   6   6        0.43        0.36      0.63 o 
   8   6   6        2.13        3.25      0.90 o 
  -8   7   6        2.53        1.78      1.78 o 
  -7   7   6        8.06        3.76      1.78 o 
  -6   7   6        0.00       -0.90      0.90 o 
  -5   7   6      103.57      106.43      3.27 o 
  -4   7   6        1.27        1.02      0.61 o 
  -3   7   6        1.25        1.29      0.59 o 
  -2   7   6       36.64       31.64      1.46 o 
  -1   7   6       67.04       62.99      1.45 o 
   0   7   6        0.32        0.32      0.66 o 
   1   7   6       26.08       28.40      1.15 o 
   2   7   6       52.35       53.29      3.10 o 
   3   7   6       21.40       24.18      1.00 o 
   4   7   6      169.01      154.90      2.49 o 
   5   7   6        0.02        1.12      0.60 o 
   6   7   6      119.86      112.79      2.19 o 
   7   7   6        5.84        4.38      0.89 o 
   8   7   6        3.01        3.14      1.13 o 
  -7   8   6       68.78       73.61      4.16 o 
  -6   8   6        7.32        2.95      1.18 o 
  -5   8   6      160.29      155.21      4.25 o 
  -4   8   6       51.95       48.26      1.53 o 
  -3   8   6        2.28        1.90      0.62 o 
  -2   8   6      140.20      154.81      2.64 o 
  -1   8   6      312.72      316.21      3.45 o 
   0   8   6     1119.53     1176.66     10.19 o 
   1   8   6       87.22       86.07      1.92 o 
   2   8   6        5.33        7.04      0.67 o 
   3   8   6       15.46       16.97      0.82 o 
   4   8   6       45.84       48.44      1.60 o 
   5   8   6       31.44       35.33      1.46 o 
   6   8   6      115.74      111.91      2.21 o 
   7   8   6        0.39        0.55      0.76 o 
  -8   9   6      291.53      306.13      9.10 o 
  -7   9   6        0.97        1.19      1.58 o 
  -6   9   6       44.25       45.71      3.17 o 
  -5   9   6        1.68        2.83      2.67 o 
  -4   9   6        3.24        3.33      0.71 o 
  -3   9   6      256.52      281.08      3.80 o 
  -2   9   6        4.97        5.13      0.74 o 
  -1   9   6      103.76      108.00      2.12 o 
   0   9   6        0.29       -0.19      0.54 o 
   1   9   6        1.57        0.57      0.58 o 
   2   9   6        7.83        7.66      0.72 o 
   3   9   6       34.60       37.98      1.60 o 
   4   9   6        1.54        1.78      1.76 o 
   5   9   6       44.87       46.44      1.65 o 
   6   9   6        9.03       17.27      1.21 o 
   7   9   6       25.81       32.10      1.45 o 
  -7  10   6       78.24       76.78      4.35 o 
  -6  10   6        4.90        7.32      1.98 o 
  -5  10   6        1.71        2.10      1.19 o 
  -4  10   6       75.97       91.27      2.31 o 
  -3  10   6       23.59       21.23      1.37 o 
  -2  10   6        8.78        5.52      0.95 o 
  -1  10   6       32.60       28.06      1.13 o 
   0  10   6       29.64       33.47      1.18 o 
   1  10   6       13.32        8.55      0.85 o 
   2  10   6      223.37      233.31      4.18 o 
   3  10   6       17.04       23.32      1.33 o 
   4  10   6        0.66        0.55      0.62 o 
   5  10   6        8.75        7.89      0.94 o 
   6  10   6        0.74        0.09      0.75 o 
  -6  11   6       26.11       26.32      2.77 o 
  -5  11   6        7.91       11.59      3.46 o 
  -4  11   6       62.99       54.67      1.72 o 
  -3  11   6       42.24       31.26      1.38 o 
  -2  11   6       10.26        7.93      0.91 o 
  -1  11   6      331.36      291.81      3.47 o 
   0  11   6        7.52        8.97      0.88 o 
   1  11   6      197.29      182.72      3.01 o 
   2  11   6       51.68       41.89      1.55 o 
   3  11   6        9.00       11.44      1.14 o 
   4  11   6       69.91       58.53      3.31 o 
   5  11   6        0.45       -0.21      0.98 o 
   6  11   6       43.98       38.94      1.98 o 
  -5  12   6       55.35       54.42      3.56 o 
  -4  12   6       91.05       79.89      2.39 o 
  -3  12   6       56.98       47.17      2.03 o 
  -2  12   6       66.37       83.23      1.89 o 
  -1  12   6       90.89       78.82      1.82 o 
   0  12   6      139.78      176.62      2.99 o 
   1  12   6      229.70      204.97      4.55 o 
   2  12   6       18.56       30.00      1.41 o 
   3  12   6       26.94       21.86      1.14 o 
   4  12   6       28.25       35.50      2.57 o 
   5  12   6        9.27       13.71      1.13 o 
  -5  13   6       20.11       25.33      2.97 o 
  -4  13   6        5.83        5.54      1.98 o 
  -3  13   6      182.55      200.82      4.83 o 
  -2  13   6       40.56       40.46      1.45 o 
  -1  13   6       36.28       41.96      1.61 o 
   0  13   6       34.67       32.39      1.71 o 
   1  13   6      109.90      124.22      3.64 o 
   2  13   6        7.51        4.86      0.95 o 
   3  13   6       17.29       21.55      1.48 o 
   4  13   6        1.06        1.16      0.86 o 
   5  13   6       47.88       56.06      2.35 o 
  -4  14   6        5.93        5.34      2.18 o 
  -3  14   6       16.55       15.04      2.37 o 
  -2  14   6        0.03       -0.40      1.12 o 
  -1  14   6        4.33        3.97      1.68 o 
   0  14   6       18.45       21.57      2.57 o 
   1  14   6        4.61        6.73      1.98 o 
   2  14   6       13.05       14.45      2.37 o 
   3  14   6       30.36       33.86      1.82 o 
   4  14   6        0.57       -1.12      1.12 o 
  -3  15   6       46.11       42.94      3.76 o 
  -2  15   6       15.94       19.09      1.89 o 
  -1  15   6       33.65       27.94      2.57 o 
   0  15   6        5.77        4.35      1.78 o 
   1  15   6       31.08       34.63      3.17 o 
   2  15   6       13.21       12.07      2.37 o 
  -9   1   7       13.79       11.76      1.74 o 
  -8   1   7       16.39       17.21      2.57 o 
  -7   1   7        2.70        3.25      1.06 o 
  -6   1   7      381.13      385.43      5.51 o 
  -5   1   7        5.98        7.45      0.89 o 
  -4   1   7        9.97       10.57      0.74 o 
  -3   1   7        6.42        9.29      0.63 o 
  -2   1   7       18.99       21.55      0.82 o 
  -1   1   7      157.61      146.97      1.97 o 
   0   1   7      765.37      748.81      7.20 o 
   1   1   7      393.86      390.63      4.66 o 
   2   1   7      243.58      249.55      2.99 o 
   3   1   7        0.89        0.96      0.48 o 
   4   1   7       84.91       85.52      1.61 o 
   5   1   7       75.60       73.02      1.57 o 
   6   1   7        7.56        8.26      0.73 o 
   7   1   7       91.95       98.75      2.40 o 
   8   1   7        2.35        2.08      1.19 o 
  -9   2   7       23.55       25.51      2.17 o 
  -8   2   7        0.30        1.14      1.18 o 
  -7   2   7       46.92       50.06      2.13 o 
  -6   2   7        8.73       10.36      1.18 o 
  -5   2   7       22.00       21.81      1.40 o 
  -4   2   7       63.12       64.16      1.52 o 
  -3   2   7      120.56      128.47      1.86 o 
  -2   2   7       17.24       15.47      1.14 o 
  -1   2   7      103.35      110.29      1.68 o 
   0   2   7       11.11       11.03      0.74 o 
   1   2   7       91.20       91.05      2.40 o 
   2   2   7        1.65        0.50      0.47 o 
   3   2   7       13.49       14.04      0.74 o 
   4   2   7        5.65        4.86      0.59 o 
   5   2   7        3.45        2.61      0.57 o 
   6   2   7       12.46       10.43      0.80 o 
   7   2   7        5.64        5.43      0.91 o 
   8   2   7       14.04       14.45      1.63 o 
  -8   3   7        1.45        2.71      1.32 o 
  -7   3   7        1.28        1.27      0.99 o 
  -6   3   7       35.95       30.85      1.67 o 
  -5   3   7      261.17      260.46      6.49 o 
  -4   3   7        3.60        2.99      0.60 o 
  -3   3   7        6.34        5.99      0.58 o 
  -2   3   7      112.37      112.00      1.71 o 
  -1   3   7       44.29       46.05      1.13 o 
   0   3   7      109.61      108.04      1.83 o 
   1   3   7        3.46        3.70      0.61 o 
   2   3   7      193.72      199.52      2.64 o 
   3   3   7        0.18       -0.10      0.44 o 
   4   3   7       96.62       93.44      1.67 o 
   5   3   7       10.78       10.95      0.76 o 
   6   3   7        4.62        5.25      1.49 o 
   7   3   7        1.08        0.92      1.46 o 
   8   3   7        1.50        0.89      0.81 o 
  -8   4   7        0.35        1.07      1.18 o 
  -7   4   7       15.10       13.22      2.47 o 
  -6   4   7       46.31       48.87      1.98 o 
  -5   4   7       29.85       29.41      1.56 o 
  -4   4   7       28.18       28.92      1.15 o 
  -3   4   7       28.12       27.78      1.55 o 
  -2   4   7        1.00        1.10      0.45 o 
  -1   4   7       38.08       38.71      1.04 o 
   0   4   7        9.46        9.06      0.70 o 
   1   4   7       34.26       36.09      1.29 o 
   2   4   7      100.36       94.52      1.76 o 
   3   4   7       29.85       25.21      0.93 o 
   4   4   7        0.92        0.60      0.56 o 
   5   4   7       35.41       43.62      1.28 o 
   6   4   7       21.13       23.84      1.56 o 
   7   4   7        8.02       10.32      1.50 o 
  -8   5   7       92.06       90.83      4.75 o 
  -7   5   7        0.47       -0.99      1.39 o 
  -6   5   7      293.33      298.48      6.14 o 
  -5   5   7      112.29      109.79      5.94 o 
  -4   5   7      122.19      123.90      3.60 o 
  -3   5   7       35.74       36.82      1.36 o 
  -2   5   7      101.40       96.14      2.35 o 
  -1   5   7       88.65       85.75      1.95 o 
   0   5   7      517.88      527.04      8.32 o 
   1   5   7       87.83       88.26      1.94 o 
   2   5   7      447.96      443.97      5.05 o 
   3   5   7       18.44       20.73      1.14 o 
   4   5   7       76.13       83.63      3.31 o 
   5   5   7       64.66       65.27      1.74 o 
   6   5   7       24.19       24.73      1.52 o 
   7   5   7      116.72      124.61      3.19 o 
  -8   6   7        0.97        1.19      1.58 o 
  -7   6   7       65.23       70.05      4.16 o 
  -6   6   7       41.92       42.74      3.36 o 
  -5   6   7      116.41      116.09      3.63 o 
  -4   6   7        2.56        1.21      0.83 o 
  -3   6   7      127.13      122.51      2.81 o 
  -2   6   7       11.03       13.10      1.13 o 
  -1   6   7      512.50      509.97      5.66 o 
   0   6   7      251.59      260.95      4.26 o 
   1   6   7      149.02      140.40      2.49 o 
   2   6   7        0.22        0.77      0.61 o 
   3   6   7      315.92      312.80      3.62 o 
   4   6   7       73.59       75.74      1.93 o 
   5   6   7       29.05       27.35      1.52 o 
   6   6   7       40.77       40.69      1.90 o 
   7   6   7        3.10        2.11      1.03 o 
  -8   7   7        7.42        6.93      2.18 o 
  -7   7   7        1.03       -1.58      1.58 o 
  -6   7   7       17.27       18.80      2.57 o 
  -5   7   7       26.16       35.56      2.24 o 
  -4   7   7       25.42       25.23      1.44 o 
  -3   7   7       97.20      114.85      2.77 o 
  -2   7   7       11.16        9.32      0.99 o 
  -1   7   7       14.83       12.69      0.99 o 
   0   7   7       28.05       27.23      1.49 o 
   1   7   7        0.95        1.21      0.64 o 
   2   7   7       27.99       32.93      1.38 o 
   3   7   7      154.73      163.06      2.91 o 
   4   7   7       44.80       47.19      1.46 o 
   5   7   7        1.17        1.46      0.91 o 
   6   7   7        2.45        4.24      1.06 o 
   7   7   7        2.57        2.03      0.99 o 
  -7   8   7        9.50        7.52      2.18 o 
  -6   8   7       34.85       40.17      3.36 o 
  -5   8   7        2.35        0.59      1.58 o 
  -4   8   7       69.53       67.00      2.28 o 
  -3   8   7        7.59        6.69      1.76 o 
  -2   8   7        1.77        1.87      0.76 o 
  -1   8   7       61.08       63.05      2.71 o 
   0   8   7       26.89       21.51      1.16 o 
   1   8   7       11.91       12.03      0.94 o 
   2   8   7       31.92       39.95      1.55 o 
   3   8   7        1.77        2.96      0.76 o 
   4   8   7        0.03        0.09      0.68 o 
   5   8   7        4.62        1.70      1.56 o 
   6   8   7        0.00        0.46      1.20 o 
  -7   9   7        1.36       -0.40      1.58 o 
  -6   9   7       51.85       51.25      3.76 o 
  -5   9   7      226.48      222.63      7.12 o 
  -4   9   7       53.12       51.88      1.85 o 
  -3   9   7       54.70       49.85      1.94 o 
  -2   9   7       15.91       15.30      1.29 o 
  -1   9   7       32.26       33.00      1.59 o 
   0   9   7      155.97      154.10      2.77 o 
   1   9   7       30.13       23.13      1.25 o 
   2   9   7      233.09      252.14      3.88 o 
   3   9   7        4.83        3.42      0.97 o 
   4   9   7        7.01       11.44      1.18 o 
   5   9   7       11.35       12.62      1.29 o 
   6   9   7        1.93        2.31      1.03 o 
  -6  10   7       72.00       67.88      4.35 o 
  -5  10   7       24.10       19.99      2.57 o 
  -4  10   7       10.27        8.33      1.14 o 
  -3  10   7       18.80       14.92      1.29 o 
  -2  10   7        2.08        1.39      0.83 o 
  -1  10   7        6.12        6.04      0.99 o 
   0  10   7        1.83        2.57      0.74 o 
   1  10   7       49.85       50.19      1.72 o 
   2  10   7        6.77        8.94      1.16 o 
   3  10   7      115.94      113.03      3.00 o 
   4  10   7       39.03       38.99      1.90 o 
   5  10   7        4.90        5.18      1.10 o 
  -5  11   7       63.57       68.87      3.96 o 
  -4  11   7        9.74       11.63      1.32 o 
  -3  11   7       77.22       76.25      2.44 o 
  -2  11   7        4.77        5.26      2.08 o 
  -1  11   7       13.07       11.68      1.54 o 
   0  11   7       10.89       10.18      0.94 o 
   1  11   7       44.89       39.75      2.31 o 
   2  11   7       74.75       83.12      2.58 o 
   3  11   7       18.86       17.09      1.74 o 
   4  11   7       13.34       14.65      1.41 o 
   5  11   7        7.73       13.97      2.59 o 
  -4  12   7        0.42        0.72      1.32 o 
  -3  12   7        3.42        3.04      1.02 o 
  -2  12   7       12.95       11.32      1.66 o 
  -1  12   7      241.09      224.15      4.26 o 
   0  12   7      159.38      173.44      4.22 o 
   1  12   7       90.70       80.57      3.76 o 
   2  12   7        1.62        1.91      1.18 o 
   3  12   7       25.07       24.79      2.03 o 
   4  12   7       20.43       17.99      1.89 o 
  -4  13   7        2.56        3.66      1.54 o 
  -3  13   7       75.39      100.51      3.63 o 
  -2  13   7        0.16       -1.39      1.58 o 
  -1  13   7        2.63        4.55      1.98 o 
   0  13   7        9.96       10.80      2.47 o 
   1  13   7       15.02       15.92      1.74 o 
   2  13   7        5.01        7.03      1.54 o 
   3  13   7       35.73       41.25      2.45 o 
  -2  14   7        3.68        4.35      1.98 o 
   0  14   7       32.04       26.01      2.03 o 
   1  14   7       16.19       22.15      2.03 o 
   2  14   7        0.84       -1.39      1.39 o 
  -8   0   8       28.97       33.05      3.36 o 
  -7   0   8        0.82       -0.99      1.58 o 
  -6   0   8       66.83       62.08      2.80 o 
  -5   0   8       19.72       16.64      1.60 o 
  -4   0   8        0.09        0.92      0.87 o 
  -3   0   8      375.80      382.50      8.03 o 
  -2   0   8      179.75      174.62      3.34 o 
  -1   0   8      142.20      148.67      3.00 o 
   0   0   8        3.35        2.49      1.05 o 
   1   0   8        0.09       -0.40      0.84 o 
   2   0   8      516.76      497.12      8.02 o 
   3   0   8      230.61      221.93      4.89 o 
   4   0   8      229.52      224.10      4.02 o 
   5   0   8        9.15        9.46      1.78 o 
   6   0   8       10.56        7.10      1.32 o 
   7   0   8        1.32        4.35      1.98 o 
  -8   1   8       13.37       13.53      2.08 o 
  -7   1   8        2.38        1.27      1.18 o 
  -6   1   8      173.74      175.22      4.83 o 
  -5   1   8      237.92      213.68      3.48 o 
  -4   1   8       93.79       90.24      1.74 o 
  -3   1   8        6.09        5.58      0.66 o 
  -2   1   8       23.11       25.14      0.97 o 
  -1   1   8        0.08       -0.43      0.44 o 
   0   1   8       97.37       98.28      1.73 o 
   1   1   8       40.96       34.17      1.40 o 
   2   1   8      146.36      149.84      3.57 o 
   3   1   8       19.31       24.27      1.26 o 
   4   1   8      118.96      119.36      2.04 o 
   5   1   8        5.67        7.88      0.91 o 
   6   1   8       13.17       18.48      1.23 o 
   7   1   8       61.06       60.74      2.65 o 
  -8   2   8        3.86        4.65      1.54 o 
  -7   2   8       20.58       15.97      1.74 o 
  -6   2   8      123.71      115.42      2.97 o 
  -5   2   8       50.11       49.14      2.46 o 
  -4   2   8      160.21      159.02      2.57 o 
  -3   2   8       27.53       30.22      1.50 o 
  -2   2   8      107.74      111.58      1.84 o 
  -1   2   8      220.53      203.17      2.55 o 
   0   2   8       23.19       19.40      0.96 o 
   1   2   8      152.58      148.47      2.81 o 
   2   2   8        3.31        2.99      0.71 o 
   3   2   8       15.07       21.41      1.18 o 
   4   2   8        0.08        1.22      0.59 o 
   5   2   8       18.37       23.77      1.13 o 
   6   2   8        2.94        5.35      1.06 o 
   7   2   8       34.00       35.93      1.94 o 
  -7   3   8        3.96        2.47      1.26 o 
  -6   3   8        7.28        8.19      1.48 o 
  -5   3   8       36.95       34.43      1.79 o 
  -4   3   8       33.41       29.68      1.56 o 
  -3   3   8       27.79       26.44      1.11 o 
  -2   3   8        0.55        1.55      0.53 o 
  -1   3   8        5.87        5.07      0.60 o 
   0   3   8        0.06       -0.43      0.43 o 
   1   3   8       36.74       36.65      1.35 o 
   2   3   8      166.51      165.00      2.88 o 
   3   3   8        8.99        7.67      0.76 o 
   4   3   8       38.73       36.97      1.66 o 
   5   3   8        2.41        3.56      0.69 o 
   6   3   8        5.71        3.17      0.99 o 
  -7   4   8        0.77        0.79      1.58 o 
  -6   4   8       13.83       12.66      2.18 o 
  -5   4   8        1.99        3.07      1.26 o 
  -4   4   8       90.52       92.11      2.66 o 
  -3   4   8      284.77      285.39      3.56 o 
  -2   4   8      119.89      122.81      2.26 o 
  -1   4   8      202.86      200.51      2.82 o 
   0   4   8       11.03       10.69      0.81 o 
   1   4   8        3.47        2.22      0.66 o 
   2   4   8       54.03       57.64      2.09 o 
   3   4   8        0.17       -0.20      0.69 o 
   4   4   8       87.55       92.73      3.94 o 
   5   4   8        4.12        4.77      1.03 o 
   6   4   8        1.89        2.33      1.02 o 
  -7   5   8        0.07       -0.20      1.58 o 
  -6   5   8        4.72        4.16      1.78 o 
  -5   5   8        3.30        3.17      1.58 o 
  -4   5   8        6.52        5.69      1.06 o 
  -3   5   8       50.37       50.74      1.98 o 
  -2   5   8       32.67       35.68      1.48 o 
  -1   5   8        4.45        3.92      0.76 o 
   0   5   8       41.79       40.79      1.48 o 
   1   5   8       38.62       34.15      1.67 o 
   2   5   8       35.35       35.88      1.75 o 
   3   5   8       89.62       90.31      2.25 o 
   4   5   8       55.88       58.08      2.66 o 
   5   5   8       20.38       22.65      2.54 o 
   6   5   8        0.44       -0.15      0.87 o 
  -7   6   8        0.78        0.00      1.58 o 
  -6   6   8        0.03        1.19      1.58 o 
  -5   6   8       10.21        8.51      1.98 o 
  -4   6   8       76.41       80.52      2.51 o 
  -3   6   8       21.34       25.47      1.56 o 
  -2   6   8       47.70       52.17      1.71 o 
  -1   6   8       11.63       14.21      1.04 o 
   0   6   8        1.27        0.94      0.66 o 
   1   6   8        1.87        1.39      1.45 o 
   2   6   8      239.96      243.05      5.38 o 
   3   6   8      134.99      145.02      2.84 o 
   4   6   8       46.17       47.53      4.25 o 
   5   6   8        3.06        3.62      1.18 o 
   6   6   8       18.24       21.34      1.72 o 
  -6   7   8       23.83       26.72      2.97 o 
  -5   7   8      227.28      209.17      6.93 o 
  -4   7   8       31.37       35.51      2.23 o 
  -3   7   8      105.89      100.37      2.77 o 
  -2   7   8        0.72       -0.41      0.70 o 
  -1   7   8        0.27        0.01      0.71 o 
   0   7   8        4.40        3.88      0.83 o 
   1   7   8       89.37       90.60      2.62 o 
   2   7   8        7.87        7.12      1.14 o 
   3   7   8       15.68       16.13      2.18 o 
   4   7   8        3.59        3.89      1.19 o 
   5   7   8        0.25       -0.25      1.01 o 
  -6   8   8       19.27       11.68      2.37 o 
  -5   8   8        6.77        9.10      2.18 o 
  -4   8   8      102.22       96.78      3.86 o 
  -3   8   8        6.37        4.92      1.32 o 
  -2   8   8       41.08       34.78      1.79 o 
  -1   8   8       36.45       34.42      1.71 o 
   0   8   8       11.42       11.80      1.01 o 
   1   8   8        5.80        3.69      1.03 o 
   2   8   8       38.95       36.64      1.86 o 
   3   8   8       13.87       16.30      1.68 o 
   4   8   8        3.57        6.22      1.38 o 
   5   8   8        0.29        1.16      1.18 o 
  -5   9   8       50.34       41.95      3.56 o 
  -4   9   8        3.82        3.81      1.46 o 
  -3   9   8       29.55       25.52      4.16 o 
  -2   9   8       20.36       18.15      2.08 o 
  -1   9   8       21.85       17.42      1.37 o 
   0   9   8        0.18       -0.64      0.64 o 
   1   9   8       53.56       40.85      1.94 o 
   2   9   8      144.91      141.82      3.97 o 
   3   9   8       15.18       11.98      1.60 o 
   4   9   8       36.17       32.03      2.31 o 
   5   9   8        1.53        0.40      1.58 o 
  -5  10   8        2.64        1.58      1.78 o 
  -4  10   8       49.27       59.05      4.35 o 
  -3  10   8      126.66      125.25      3.91 o 
  -2  10   8       36.44       45.74      2.73 o 
  -1  10   8      335.38      335.91      6.51 o 
   0  10   8       37.72       47.77      2.87 o 
   1  10   8       32.52       27.70      2.23 o 
   2  10   8       91.97      110.55      3.57 o 
   3  10   8        0.00        1.09      1.26 o 
   4  10   8       56.15       57.17      2.87 o 
  -4  11   8       29.18       37.01      3.76 o 
  -3  11   8       41.87       50.49      3.27 o 
  -2  11   8        3.26        2.01      1.32 o 
  -1  11   8        7.35       12.87      1.68 o 
   0  11   8       45.71       46.72      3.17 o 
   1  11   8        5.85        7.03      1.46 o 
   2  11   8        1.77       -0.79      1.26 o 
   3  11   8       17.71       22.20      2.03 o 
  -3  12   8       16.86       15.24      2.97 o 
  -2  12   8        0.01        2.37      1.98 o 
  -1  12   8        0.38       -1.58      1.78 o 
   0  12   8        1.01       -0.59      1.78 o 
   1  12   8        1.41        0.59      1.78 o 
   2  12   8       13.46        7.08      1.54 o 
  -6   1   9       62.74       63.14      2.94 o 
  -5   1   9       37.94       37.76      2.31 o 
  -4   1   9       16.58       15.64      1.06 o 
  -3   1   9       15.10       13.30      0.90 o 
  -2   1   9       66.99       68.65      1.92 o 
  -1   1   9       16.58       16.92      0.93 o 
   0   1   9       14.14       15.47      0.91 o 
   1   1   9       15.63       13.44      1.07 o 
   2   1   9        1.00        2.07      1.04 o 
   3   1   9        6.74        8.81      1.40 o 
   4   1   9        6.26        4.60      1.48 o 
  -6   2   9       30.13       30.70      3.56 o 
  -5   2   9        2.42        4.70      1.39 o 
  -4   2   9        5.20        4.12      0.88 o 
  -3   2   9        0.18       -0.58      0.62 o 
  -2   2   9        0.12        0.26      0.62 o 
  -1   2   9        6.35        5.03      0.68 o 
   0   2   9       25.96       28.95      1.14 o 
   1   2   9       13.07       14.26      1.06 o 
   2   2   9        9.54       11.18      1.48 o 
   3   2   9        2.91        2.03      1.18 o 
   4   2   9        0.17        0.99      1.58 o 
   5   2   9        0.04        0.20      1.58 o 
  -6   3   9        5.69        5.96      2.87 o 
  -5   3   9        0.49        1.59      1.18 o 
  -4   3   9       59.73       57.01      2.14 o 
  -3   3   9       10.46       11.06      1.11 o 
  -2   3   9      174.98      179.79      2.82 o 
  -1   3   9       11.47       12.02      1.08 o 
   0   3   9      186.41      204.85      3.48 o 
   1   3   9        4.30        4.05      0.95 o 
   2   3   9       78.47       72.23      3.96 o 
   3   3   9       10.16        7.50      1.32 o 
   4   3   9       59.46       56.79      3.96 o 
   5   3   9       30.41       25.52      3.17 o 
  -6   4   9        1.91        0.40      1.58 o 
  -5   4   9       62.68       61.74      3.96 o 
  -4   4   9       23.08       18.23      1.82 o 
  -3   4   9       68.36       70.24      2.44 o 
  -2   4   9        0.29        0.62      0.95 o 
  -1   4   9      114.88      111.97      2.54 o 
   0   4   9        0.92        1.02      1.07 o 
   1   4   9      105.56       99.21      3.43 o 
   2   4   9      126.96      115.77      5.15 o 
   3   4   9        0.02       -0.99      1.39 o 
   4   4   9       12.59       12.07      2.37 o 
   5   4   9       18.19       19.36      1.96 o 
  -6   5   9       25.83       24.74      2.97 o 
  -5   5   9        0.21       -1.39      1.58 o 
  -4   5   9        1.45        0.29      1.18 o 
  -3   5   9        4.53        5.15      1.40 o 
  -2   5   9       54.48       50.48      2.84 o 
  -1   5   9        7.55        7.72      1.10 o 
   0   5   9        8.54       10.72      1.33 o 
   1   5   9        7.80        9.50      1.98 o 
   2   5   9       17.50       12.47      2.37 o 
   3   5   9        1.56        1.98      1.78 o 
   4   5   9        3.30        4.16      1.98 o 
   5   5   9        4.10        3.56      1.98 o 
  -5   6   9        1.26        1.78      1.58 o 
  -4   6   9       32.17       26.20      2.17 o 
  -3   6   9        0.53       -0.02      1.18 o 
  -2   6   9        4.96        3.77      1.32 o 
  -1   6   9        2.74        2.81      0.93 o 
   0   6   9        0.12       -0.87      0.87 o 
   1   6   9        0.88        0.99      1.58 o 
   2   6   9       69.65       59.76      3.96 o 
   3   6   9       37.64       40.96      3.36 o 
   4   6   9        0.89        0.59      1.58 o 
  -5   7   9       10.88        8.31      1.98 o 
  -4   7   9       22.16       21.17      2.47 o 
  -3   7   9        8.23        9.58      1.54 o 
  -2   7   9       76.98       74.86      3.01 o 
  -1   7   9       23.52       19.20      1.52 o 
   0   7   9      114.45      123.82      4.85 o 
   1   7   9        1.77        2.77      1.78 o 
   2   7   9       12.51       14.45      2.37 o 
   3   7   9       20.51       23.75      2.97 o 
   4   7   9       32.82       38.39      3.56 o 
  -4   8   9        2.99        1.87      1.32 o 
  -3   8   9       81.40       81.25      3.35 o 
  -2   8   9        3.97        5.91      2.08 o 
  -1   8   9       98.36       94.97      3.43 o 
   0   8   9       23.00       26.83      3.66 o 
   1   8   9       31.91       32.45      3.36 o 
   2   8   9        8.35        8.71      2.18 o 
   3   8   9       17.47       12.47      2.57 o 
  -3   9   9       16.84       17.42      2.03 o 
  -2   9   9        0.07        1.03      1.32 o 
  -1   9   9        9.91       12.08      1.68 o 
   0   9   9       46.49       55.99      2.79 o 
   1   9   9        0.01        0.80      1.18 o 
   2   9   9        1.95        2.57      1.78 o 
  -2  10   9        0.00       -0.79      1.26 o 
  -1  10   9       53.84       51.70      2.80 o 
   0  10   9        0.86        1.66      1.38 o 
   1  10   9        7.25        4.68      1.52 o 
  -5   0  10       29.84       25.73      2.97 o 
  -4   0  10       22.56       18.01      2.57 o 
  -3   0  10       35.14       28.97      2.17 o 
  -2   0  10        6.17        5.32      1.32 o 
  -1   0  10        5.65        6.91      1.46 o 
   0   0  10       67.74       69.39      2.94 o 
   1   0  10       52.07       62.94      2.80 o 
  -4   1  10       17.64       18.09      3.96 o 
  -3   1  10        0.73       -0.95      0.95 o 
  -2   1  10        8.87        6.22      1.14 o 
  -1   1  10        1.84        1.69      0.85 o 
   0   1  10       23.53       25.14      1.43 o 
   1   1  10       68.97       71.73      2.47 o 
   2   1  10       31.04       32.45      3.17 o 
  -4   2  10        0.79       -0.31      0.99 o 
  -3   2  10       32.46       34.63      1.83 o 
  -2   2  10        0.20       -0.87      0.87 o 
  -1   2  10       11.92       10.18      1.93 o 
   0   2  10      120.95      124.67      3.92 o 
   1   2  10       16.87       20.49      1.82 o 
   2   2  10      159.56      158.90      6.13 o 
  -4   3  10        0.14       -0.09      1.18 o 
  -3   3  10        8.40        6.22      1.46 o 
  -2   3  10       12.59        8.53      1.46 o 
  -1   3  10        6.39        4.15      1.32 o 
   0   3  10        3.61        2.50      1.39 o 
   1   3  10        8.50        9.61      1.60 o 
   2   3  10        1.23        0.59      1.58 o 
   3   3  10        0.28       -1.19      1.78 o 
  -4   4  10       24.72       21.57      2.10 o 
  -3   4  10       16.12       10.06      1.60 o 
  -2   4  10       32.49       28.55      4.55 o 
  -1   4  10       39.93       38.80      2.52 o 
   0   4  10       45.17       50.27      2.77 o 
   1   4  10        0.28        1.44      1.18 o 
   2   4  10       54.38       64.51      4.35 o 
   3   4  10        5.84        2.18      1.78 o 
  -3   5  10        0.35        0.44      1.18 o 
  -2   5  10        0.64       -0.80      1.88 o 
  -1   5  10        8.72        7.73      2.18 o 
   0   5  10       44.54       43.74      2.52 o 
   1   5  10       21.10       26.30      2.10 o 
   2   5  10        0.29        0.20      1.58 o 
  -3   6  10        1.64        0.30      1.26 o 
  -2   6  10        0.10        0.05      1.18 o 
  -1   6  10        0.15       -0.40      1.12 o 
   0   6  10       29.76       32.74      2.31 o 
   1   6  10        5.90        7.53      1.78 o 
  -2   7  10        2.09       -0.40      1.78 o 
  -1   7  10       25.47       20.79      2.03 o 
   0   7  10       37.83       37.38      2.57 o 
                                                 
